# Supplementary material for: Hydralazine induces stress resistance and extends C. elegans lifespan by activating the NRF2/SKN-1 signalling pathway
Source: Nat Commun. 2017 Dec 20;8:2223. doi: 10.1038/s41467-017-02394-3 (PMC5738364; doi:10.1038/s41467-017-02394-3)
Supplement: Supplementary file 4 — Supplementary Data 1 [file 41467_2017_2394_MOESM4_ESM.xlsx]

## Sheet: Sheet0
List of pathways activated/deactivated in SH-SY5Y celles treated with 10 µM hydaralzine generated by Ingenuity Pathway Analysis
Ingenuity Canonical Pathways	-log(p-value)	Ratio	z-score	Molecules
EIF2 Signaling	40	0.691	4.041	RPS27,RPLP2,HRAS,RPL35A,EIF4A2,RPS11,EIF2A,EIF1,EIF3B,EIF4G2,IRS2,RPS2,RPL36,ATM,RPL7L1,RPL10A,RPS6,GAB1,RPL10,RPL6,RPS25,EIF3K,RPL24,EIF2AK4,PIK3CA,EIF2B4,RPL36A,RPS3A,RPS18,EIF4G1,EIF2B2,EIF4E,RPL7,RPL35,AKT1,PIK3C3,RPS9,SOS1,EIF3A,PIK3R2,RPS5,RPS12,RPL31,RPL18,RPS24,RPS19,RPL4,GRB2,RPL34,RPL17,RPS10,AGO2,EIF3G,RPS16,EIF4A1,AGO3,EIF2B1,RPS27A,RPL37,RPS14,RPL11,RPL22,MAPK1,RPS23,PIK3R4,RPS7,RPL1…
Protein Ubiquitination Pathway	25.4	0.545	NaN	DNAJB4,PSMA7,DNAJC3,USP48,PAN2,USP10,PSMA2,PSMC2,DNAJC30,UBE2Q1,DNAJC9,USP9X,PSMD5,USP19,THOP1,UBE2S,HSPA8,TRAF6,PSMB7,ZBTB12,PSMB2,UBR1,PSMD12,PSMA5,PSMB1,HSPB11,PSMA4,ANAPC5,PSMD1,ANAPC2,USP24,PSMD7,CUL1,PSMD9,DNAJC13,CDC23,DNAJA1,USP39,USO1,USP3,UCHL1,PSMC6,USP42,PSMD14,MED20,UBE2M,PSMD13,USP30,PSMB6,HSPA2,PSMD8,DNAJC11,PSME1,PSMC1,CUL2,USP4,HSPA14,USP5,HSPA1A/HSPA1B,DNAJC6,UBE2V2,DNAJB2,TCEB2…
Mitochondrial Dysfunction	22.9	0.596	NaN	NDUFA9,NDUFB5,COX8A,NDUFB8,MT-CO2,CYB5R3,NDUFB3,NDUFS1,SOD2,GPD2,ATP5F1,NDUFS7,ATP5O,SURF1,GPX7,NDUFB11,UQCRC2,NDUFB7,SNCA,HSD17B10,NDUFA4,ATP5H,NDUFA7,COX6C,COX5B,RHOT2,PSEN2,NDUFB9,ATP5J2,COX4I1,NDUFS4,AIFM1,SDHA,NDUFAF1,VDAC3,UQCRB,APP,FIS1,NDUFA11,COX7A2,CYCS,UQCRQ,PSEN1,MAOA,MAP2K4,ATP5D,ACO2,ATP5L,DHODH,VDAC2,NDUFB10,PDHA1,MAOB,NDUFA5,NDUFS6,NDUFA10,HTRA2,GPX4,NDUFA8,CPT1A,CASP3,ATP5A1,COX7…
Regulation of eIF4 and p70S6K Signaling	21.3	0.599	1.061	MAPK1,RPS27,RPS23,HRAS,EIF4A2,PIK3R4,RPS11,EIF2A,RPS7,ITGA3,EIF1,MAP2K2,EIF4G2,EIF3B,RPS20,RPS13,EIF3D,MAPK3,PAIP1,IRS2,RPS2,ATM,RPS8,EIF4G3,EIF2B3,EIF3E,EIF2S2,EIF3M,RPS6,PPP2R1A,GAB1,PTPN11,EIF4A3,EIF2B5,RPS25,RPS15A,EIF3K,PIK3CA,EIF2B4,RPS3A,EIF4EBP2,PPP2R2A,RPS18,EIF4G1,EIF2S1,EIF2B2,RPS4X,EIF4E,EIF4EBP1,RPS28,SHC1,MTOR,AKT1,PIK3C3,SOS1,RPS9,EIF3A,AKT3,PPP2R5C,PIK3R2,RPS3,RPS5,RPS12,MAP2K1,RP…
Huntington's Disease Signaling	18.3	0.502	-1.265	POLR2F,NAPG,HRAS,NSF,HDAC7,VAMP3,TCERG1,IRS2,NAPA,PRKD3,GNG12,DNM2,ATM,POLR2I,CAPN5,CREBBP,UBE2S,ITPR1,RPH3A,ATF2,HSPA8,GAB1,CAPN1,HTT,GNB2,CAPN7,SNCA,PIK3CA,GNA11,VTI1B,GNG7,MTOR,AKT1,PIK3C3,SOS1,CREB1,NCOR1,PIK3R2,NAPB,EGFR,SDHA,YKT6,GRB2,GNAQ,HIP1,HSPA2,SIN3A,PSME1,CYCS,NCOR2,GOSR2,CASP7,MAP2K4,POLR2D,MAPK1,HSPA14,VTI1A,HSPA1A/HSPA1B,CLTB,RACK1,HSPA5,PIK3R4,AP2A2,HDAC6,CTSD,HSPA4,MAPK3,RASA1,H…
tRNA Charging	17.4	0.897	NaN	CARS,GARS,HARS,DARS2,NARS2,FARSB,QARS,NARS,LARS,TARS2,FARS2,KARS,EARS2,SARS,SARS2,VARS,IARS,IARS2,RARS2,TARSL2,CARS2,MARS2,LARS2,TARS,HARS2,MARS,FARSA,EPRS,WARS,YARS2,RARS,YARS,VARS2,AARS2,AARS
Hereditary Breast Cancer Signaling	14.8	0.549	NaN	NPM1,POLR2F,POLR2D,HRAS,SMARCD2,ARID2,DDB2,PIK3R4,PTEN,HDAC6,RB1,HDAC7,XPC,SMARCB1,IRS2,SMARCC2,ATM,POLR2I,HDAC4,HDAC2,HDAC8,CREBBP,CDK6,POLR2H,RPA1,POLR2K,RFC1,CCNB1,HDAC5,HDAC3,GAB1,RFC4,PTPN11,POLR2E,SMARCA2,H2AFX,PHF10,RFC3,PBRM1,PIK3CA,ARID1A,CDK4,MRE11A,POLR2B,SMARCA4,MLH1,RAD50,CHEK1,RAD51,POLR2A,AKT1,POLR2C,FANCD2,PIK3C3,RFC2,AKT3,PIK3R2,BLM,CHEK2,HDAC9,PMS2,NRAS,PIK3C2A,GRB2,HDAC1,SMARCE…
Oxidative Phosphorylation	14.8	0.596	NaN	NDUFA9,ATP5D,COX8A,NDUFB5,ATP5L,NDUFB8,MT-CO2,NDUFB3,NDUFB10,NDUFA5,NDUFS1,NDUFS6,NDUFA10,ATP5F1,NDUFA8,NDUFS7,ATP5A1,SURF1,COX7C,ATP5O,NDUFB1,ATP5C1,NDUFB11,ATP5B,UQCRC2,NDUFB7,NDUFA12,NDUFS3,NDUFA4,SDHB,ATP5H,NDUFA7,COX6C,COX5B,NDUFA2,ATP5E,NDUFB9,ATP5J2,NDUFS2,NDUFB6,ATP5I,COX4I1,NDUFS4,SDHA,NDUFV1,COX17,COX6B1,MT-ATP6,NDUFB4,NDUFV3,COX7A2L,UQCRB,NDUFS8,NDUFV2,NDUFA11,CYC1,COX5A,COX7A2,SDHD,ND…
mTOR Signaling	14.8	0.497	0.7	MAPK1,RPS27,RPS23,HRAS,EIF4A2,PIK3R4,RICTOR,RPS11,RPS7,RHOG,RHOB,RPS20,EIF4G2,EIF3B,EIF3D,RPS13,MAPK3,TSC2,PRKAA1,IRS2,RPS2,PRKD3,AKT1S1,EIF4B,ATM,RHEB,PLD3,RPS8,EIF4G3,EIF3E,MLST8,EIF3M,RPS6,PPP2R1A,PTPN11,GAB1,RHOA,EIF4A3,RPS15A,RPS25,RPS6KA1,EIF3K,TSC1,PIK3CA,RPS3A,PPP2R2A,RHOT2,RPS18,RPS6KA3,FKBP1A,EIF4G1,RPS4X,PRKAG1,EIF4E,EIF4EBP1,RPS28,MTOR,AKT1,PIK3C3,RPS9,RPTOR,PRKAA2,EIF3A,AKT3,PPP2R5C,…
phagosome maturation	13.9	0.567	NaN	RAB5C,VPS28,VTI1A,ATP6V1C1,NAPG,PIKFYVE,DYNLT1,TUBB,NSF,DYNLL1,VAMP3,DYNC2H1,NAPA,VPS11,M6PR,TUBB3,DCTN4,TUBB2A,ATP6V1A,GPAA1,DYNC1H1,ATP6V1H,DYNC1LI2,ZBTB12,ATP6V0D1,VPS37B,PRDX2,EEA1,B2M,ATP6V0C,VPS39,ATP6V1D,PRDX5,PRDX1,RAB5B,VPS33B,VTI1B,ATP6AP1,VPS37C,PRDX6,TUBB2B,DYNC1LI1,DYNC1I2,RAB5A,PIK3C3,LAMP1,TUBA3C/TUBA3D,TUBB4A,ATP6V1G1,BET1L,NAPB,CALR,VPS18,VPS16,YKT6,TUBB4B,VPS41,VPS33A,RAB7A,CANX…
Estrogen Receptor Signaling	12.7	0.539	NaN	MED13,POLR2F,POLR2D,MAPK1,HRAS,TAF10,MNAT1,CTBP1,DDX5,MED17,THRAP3,MAP2K2,MAPK3,MED16,POLR2I,TAF9,PELP1,MED1,CDK7,CREBBP,PHB2,POLR2H,POLR2K,GTF2F1,ERCC2,MED12,HDAC3,TAF4,TAF5,POLR2E,ERCC3,SPEN,NCOA1,MED31,GTF2F2,POLR2B,TAF7,SMARCA4,SHC1,GTF2B,POLR2C,POLR2A,PCK2,NCOA2,CTBP2,SOS1,TAF3,NCOR1,MAP2K1,GTF2H3,SRC,PRKDC,CCNH,SRA1,NRAS,TAF6,MED20,GRB2,HNRNPD,TAF6L,RRAS2,GTF2H4,GTF2E1,TRRAP,NCOR2,MED24,MED…
DNA Methylation and Transcriptional Repression Signaling	10.6	0.95	NaN	CHD3,SAP18,MECP2,HDAC2,CHD4,DNMT3A,HDAC1,RBBP7,MTA2,SAP130,SAP30,MBD2,SIN3A,MTA1,MBD3,ARID4B,SUDS3,DNMT1,RBBP4
Androgen Signaling	10	0.523	0.853	PRKACB,POLR2F,POLR2D,MAPK1,RACK1,GTF2E2,MNAT1,HSPA4,MAPK3,GNA13,PRKD3,GNG12,POLR2I,KAT7,CDK7,GNG2,CREBBP,POLR2H,POLR2K,GTF2F1,GNAZ,ERCC2,POLR2E,ERCC3,GNAO1,GNB2,NCOA1,HSP90AA1,RELA,CAMK4,GNA11,POLR2B,NFKB1,GNG7,PRKAG1,SHC1,GTF2B,POLR2C,POLR2A,NCOA2,PRKAR1B,DNAJB1,PRKCA,GTF2H3,CALR,SRC,CCNH,GNAS,PRKAR2A,GNAI1,GNAQ,GNAI2,GNAI3,PRKAR2B,PRKCI,GTF2H4,GTF2E1,PRKAR1A
Glucocorticoid Receptor Signaling	9.88	0.408	NaN	POLR2F,TGFBR1,SMARCD2,HRAS,ARID2,GTF2E2,MNAT1,SUMO1,SMARCB1,SMARCC2,IRS2,ATM,POLR2I,MED1,CDK7,CREBBP,GTF2F1,STAT3,TRAF6,HSPA8,POU2F1,GAB1,TAF5,ERCC3,PHF10,PIK3CA,SMARCA4,AKT1,NCOA2,PIK3C3,SOS1,CREB1,NCOR1,TAF3,PIK3R2,FKBP5,GTF2H3,SRA1,GRB2,TSG101,HSPA2,TRAF2,GTF2H4,GTF2E1,FKBP4,NCOR2,TAF15,MAP2K4,PRKACB,JAK1,POLR2D,YWHAH,HSPA14,MAPK1,HSPA1A/HSPA1B,PBX1,TAF10,HSPA5,PIK3R4,HMGB1,HSPA4,IKBKG,MAP2K2,…
NRF2-mediated Oxidative Stress Response	9.71	0.446	0.156	MAP2K4,MAPK1,DNAJB4,DNAJC6,HRAS,DNAJC3,GCLC,DNAJB2,PIK3R4,CLPP,SOD2,MAP2K2,DNAJC8,ABCC1,KEAP1,MAPK3,DNAJA3,IRS2,JUND,DNAJA2,GSK3B,TXN,GCLM,PRKD3,CBR1,GSTK1,ATM,DNAJC9,GSTM3,CREBBP,DNAJC19,TXNRD1,GSR,DNAJC5,ERP29,GAB1,PTPN11,RBX1,STIP1,DNAJB6,SQSTM1,HACD3,GSTP1,FTH1,EPHX1,MAP2K6,AKR7A2,USP14,PIK3CA,PPIB,PRDX1,NQO2,DNAJA4,DNAJC13,DNAJC10,DNAJA1,CUL3,AKR1A1,AKT1,PIK3C3,PMF1/PMF1-BGLAP,VCP,UBE2K,PIK3…
PI3K/AKT Signaling	9.64	0.5	-0.397	GAB2,JAK1,YWHAH,MAPK1,BAD,HRAS,GSK3A,PTEN,YWHAQ,IKBKG,ITGA3,GYS1,MAP2K2,MAPK3,TSC2,GSK3B,CDC37,RHEB,YWHAG,YWHAE,YWHAB,YWHAZ,MAPK8IP1,PPP2R1A,GAB1,INPP5F,HSP90AA1,TSC1,RELA,PIK3CA,PPP2R2A,NFKBIE,GDF15,ILK,INPPL1,NFKB1,OCRL,EIF4E,EIF4EBP1,BCL2,SHC1,MTOR,HSP90B1,AKT1,FOXO3,SOS1,AKT3,PPP2R5C,PIK3R2,CHUK,CTNNB1,MAP2K1,ITGB1,NRAS,GRB2,PPP2R5D,PPP2R5A,RRAS2,SYNJ1,CDKN1B,PPP2R5E,PPP2R1B
Insulin Receptor Signaling	9.62	0.482	-0.124	PRKACB,JAK1,MAPK1,BAD,HRAS,LIPE,GSK3A,NCK1,PIK3R4,PPP1R14B,PTEN,GYS1,MAP2K2,PPP1R7,MAPK3,TSC2,IRS2,GSK3B,PPP1CA,ATM,CRKL,EIF2B3,PPP1R11,CBL,GAB1,INPP5F,PTPN11,EIF2B5,TSC1,PIK3CA,EIF2B4,TRIP10,PPP1CB,CRK,INPPL1,EIF2B2,OCRL,EIF4E,PTPRF,PRKAG1,EIF4EBP1,SHC1,PPP1CC,MTOR,AKT1,PPP1R12A,PPP1R10,PIK3C3,SOS1,FOXO3,PTPN1,PRKAR1B,RPTOR,AKT3,PIK3R2,STX4,MAP2K1,NRAS,PIK3C2A,GRB2,PRKAR2A,ACLY,RRAS2,PRKAR2B,PRK…
AMPK Signaling	9.43	0.444	3.046	PRKACB,MAPK1,SMARCD2,LIPE,ARID2,PIK3R4,ELAVL1,AK1,GYS1,FASN,SMARCB1,TSC2,PRKAA1,IRS2,PPM1A,SMARCC2,AKT1S1,ATM,CPT1A,SLC2A1,EEF2,AK3,CREBBP,MLST8,ATF2,PFKM,PPP2R1A,GAB1,PTPN11,SMARCA2,SIRT1,CPT2,AK4,ACACA,MLYCD,AK2,PPAT,PHF10,PBRM1,TSC1,PIK3CA,ARID1A,PPP2R2A,PFKL,SMARCA4,PRKAG1,EIF4EBP1,CCNA2,MTOR,AKT1,PCK2,CRTC2,PIK3C3,CREB1,FOXO3,PRKAR1B,PRKAA2,RPTOR,AKT3,PPP2R5C,PIK3R2,CPT1C,SRC,GNAS,PIK3C2A,GR…
Role of BRCA1 in DNA Damage Response	9.17	0.564	-1.698	PBRM1,ARID1A,SMARCD2,ARID2,MRE11A,UIMC1,BRCC3,RAD50,MLH1,SMARCA4,CHEK1,RAD51,RB1,FANCD2,SMARCB1,RFC2,SMARCC2,BLM,STAT1,CHEK2,ATM,TOPBP1,SMARCE1,MDC1,PLK1,RFC1,RPA1,SMARCD1,RFC5,FANCL,NBN,POU2F1,MSH2,RFC4,SMARCA2,MSH6,BABAM1,ATR,SMARCC1,ACTL6B,HLTF,BRE,RFC3,PHF10
Remodeling of Epithelial Adherens Junctions	9.14	0.588	-1.789	RAB5C,RALA,ARPC1B,ARPC5,CTNNA1,RAB5B,TUBB,IQGAP1,CLIP1,MAPRE2,TUBB2B,RAB5A,CTNNA2,ACTR3,CBLL1,TUBA3C/TUBA3D,EXOC2,ARPC3,TUBB4A,VCL,CTNNB1,HGS,DNM2,ACTN1,SRC,ACTR2,TUBB3,TUBB4B,MAPRE1,TUBB2A,RAB7A,DNM1,ARPC1A,TUBB6,ARPC2,ZYX,ACTN4,DNM1L,MAPRE3,CTNND1
Actin Cytoskeleton Signaling	9.11	0.421	-2.951	MYH10,MYH9,PFN1,MPRIP,MYL6,MAPK1,WASL,ARPC5,PIKFYVE,HRAS,PIP4K2B,TLN1,ARHGEF1,MYL6B,PIK3R4,PTK2,ROCK2,ITGA3,PAK1,DIAPH2,CYFIP2,MAP2K2,CFL2,MAPK3,EZR,BAIAP2,IRS2,GNA13,TMSB10/TMSB4X,GNG12,IQGAP3,ATM,ACTR2,CFL1,CRKL,RDX,WASF1,FGD1,GSN,RAC3,TTN,DOCK1,ARPC1A,TLN2,GAB1,PTPN11,PIP5K1C,CYFIP1,CDC42,ARPC2,RHOA,ARHGAP35,ACTN4,PIP4K2A,PIP4K2C,ABI2,PIK3CA,ARPC1B,FGF2,ARHGEF7,TRIO,PPP1CB,CRK,IQGAP1,BCAR1,SHC…
Integrin Signaling	9.08	0.425	-1.207	MAP2K4,PFN1,MPRIP,MAPK1,WASL,ARPC5,PIKFYVE,HRAS,TLN1,NCK1,PIK3R4,PTEN,NCK2,PTK2,TSPAN3,ITGA3,PAK1,RHOG,MAP2K2,RHOB,ITGA9,ARF4,MAPK3,ITGAV,IRS2,GSK3B,ATM,CAPN5,ACTR2,CRKL,RALB,GSN,RAC3,TTN,DOCK1,ARF5,ARPC1A,TLN2,GAB1,PTPN11,CDC42,CAPN1,RHOA,ARPC2,ZYX,CAPN2,ITGA1,CAPN7,ACTN4,CTTN,PIK3CA,RALA,ARPC1B,TSPAN7,ARHGEF7,RHOT2,ILK,PPP1CB,CRK,BCAR1,SHC1,AKT1,ACTR3,PPP1R12A,PIK3C3,SOS1,PFN2,AKT3,ARPC3,ILKAP,…
Rac Signaling	8.88	0.496	-0.944	MAP2K4,MAPK1,ARPC5,PIKFYVE,PIP4K2B,HRAS,PIK3R4,PTK2,ITGA3,PAK1,CYFIP2,CFL2,MAP2K2,MAPK3,BAIAP2,IRS2,IQGAP3,ATM,ACTR2,CFL1,WASF1,ARPC1A,PTPN11,GAB1,CYFIP1,CDC42,PIP5K1C,RHOA,ARPC2,PARD3,PIP4K2A,PIP4K2C,ABI2,RELA,PIK3CA,ARPC1B,IQGAP1,NFKB1,ACTR3,ARFIP2,PIK3C3,ARPC3,PIK3R2,MAP2K1,PI4KA,NCKAP1,ITGB1,MAP2K7,PAK4,NRAS,PIK3C2A,GRB2,BRK1,RRAS2,PRKCI,PAK3,PAK2,CD44
Breast Cancer Regulation by Stathmin1	8.39	0.424	NaN	PRKACB,CAMK1,MAPK1,CAMK1D,RACK1,HRAS,ARHGEF1,PIK3R4,TUBB,PPP1R14B,STMN1,ROCK2,PAK1,CAMK2D,MAP2K2,PPP1R7,MAPK3,IRS2,ARHGEF11,GNA13,PPP1CA,PRKD3,GNG12,ATM,TUBB3,TUBB2A,GNG2,PPP1R11,ITPR1,PPP2R1A,GAB1,PTPN11,CDC42,RHOA,GNB2,PLCB3,ARHGEF18,CDK2,CAMK2G,PIK3CA,CAMK4,PPP2R2A,ARHGEF7,PPP1CB,PRKAG1,GNG7,TUBB2B,SHC1,PPP1CC,PPP1R10,PPP1R12A,PIK3C3,SOS1,TUBA3C/TUBA3D,PRKAR1B,PPP2R5C,TUBB4A,ARHGEF2,PIK3R2,MAP…
Cell Cycle Control of Chromosomal Replication	8.28	0.778	NaN	MCM5,ORC2,MCM6,CDK7,CDK4,CDC7,CDK6,ORC6,RPA1,MCM4,RPA2,MCM3,RPA3,MCM2,CDK5,ORC3,ORC5,CHEK2,CDK2,ORC1,MCM7
14-3-3-mediated Signaling	8.13	0.469	-1.387	MAP2K4,YWHAH,MAPK1,BAD,HRAS,GSK3A,PIK3R4,TUBB,YWHAQ,SRPK2,MAP2K2,MAPK3,TSC2,IRS2,GSK3B,PRKD3,AKT1S1,ATM,TUBB3,YWHAG,YWHAE,YWHAB,EDC3,TUBB2A,YWHAZ,CBL,GAB1,PTPN11,MAPT,PLCB3,RPS6KA1,SNCA,TSC1,PIK3CA,PDIA3,TUBB2B,PLCD1,AKT1,PIK3C3,TUBA3C/TUBA3D,AKT3,TUBB4A,PIK3R2,PDCD6IP,PLCD4,MAP2K1,PRKCA,SRC,NRAS,PIK3C2A,TUBB4B,GRB2,VIM,PLCG1,BAX,PLCB4,TRAF2,RRAS2,PRKCI,TUBB6,CDKN1B
Aldosterone Signaling in Epithelial Cells	7.64	0.434	1.859	ICMT,MAPK1,HSPA14,DNAJB4,HSPA1A/HSPA1B,DNAJC6,PIKFYVE,PIP4K2B,DNAJC3,DNAJB2,PIK3R4,HSPA5,HSPA4,SACS,MAP2K2,DNAJC8,MAPK3,IRS2,DNAJC30,PRKD3,ATM,AHCY,DNAJC9,DNAJC19,HSPA9,DNAJC2,ITPR1,HSPA8,DNAJC5,GAB1,PTPN11,PIP5K1C,HSPB11,HSP90AA1,PLCB3,DNAJB6,PIP4K2A,PIP4K2C,HSPB1,PIK3CA,PDIA3,DNAJC12,DNAJC13,DNAJC10,DNAJA1,PLCD1,HSP90B1,PIK3C3,SOS1,HSPE1,PIK3R2,DNAJB1,MAP2K1,PLCD4,PI4KA,PRKCA,HSPA4L,NEDD4,PIK3C…
FAK Signaling	7.59	0.495	NaN	PIK3CA,MAPK1,ARHGEF7,HMMR,HRAS,TLN1,CRK,PIK3R4,BCAR1,PTEN,PTK2,PAK1,ITGA3,AKT1,MAP2K2,MAPK3,PIK3C3,SOS1,AKT3,IRS2,PIK3R2,VCL,MAP2K1,EGFR,ATM,CAPN5,ITGB1,SRC,PXN,PAK4,NRAS,PIK3C2A,ASAP1,GRB2,CSK,PLCG1,GIT2,DOCK1,TLN2,RRAS2,CAPNS1,PTPN11,GAB1,PAK3,CAPN1,PAK2,CAPN2,CAPN7,TNS1
Germ Cell-Sertoli Cell Junction Signaling	7.53	0.428	NaN	MAP2K4,TGFBR1,MAPK1,WASL,HRAS,MLLT4,PIK3R4,TUBB,PTK2,PAK1,ITGA3,CTNNA2,RHOG,MAP2K2,CFL2,RHOB,KEAP1,MAPK3,MTMR2,IRS2,JUP,ATM,TUBB3,CFL1,TUBB2A,GSN,RAC3,PLS1,EPN2,CDH2,GAB1,PTPN11,CDC42,RHOA,ZYX,ACTN4,CLINT1,MAP2K6,PIK3CA,RHOT2,ILK,CTNNA1,IQGAP1,BCAR1,TUBB2B,AKT1,SORBS1,PIK3C3,TUBA3C/TUBA3D,TUBB4A,PIK3R2,VCL,CTNNB1,MAP2K1,ACTN1,ITGB1,SRC,MAP2K7,PAK4,PXN,EPN1,NRAS,PIK3C2A,TUBB4B,GRB2,TJP1,RHOC,RRAS2…
Assembly of RNA Polymerase II Complex	7.29	0.6	NaN	POLR2F,POLR2D,GTF2E2,TAF7,POLR2B,TAF10,MNAT1,GTF2B,POLR2A,POLR2C,DR1,TAF3,GTF2H3,POLR2I,TAF9,CCNH,TAF6,CDK7,POLR2H,GTF2F1,POLR2K,ERCC2,TAF6L,TAF5,TAF4,POLR2E,GTF2H4,GTF2E1,ERCC3,TAF15
TCA Cycle II (Eukaryotic)	7.24	0.783	NaN	SDHA,SDHB,IDH3G,ACO2,MDH1,SUCLA2,CS,OGDHL,DHTKD1,SUCLG1,DLST,DLD,SDHD,IDH3A,OGDH,MDH2,FH,IDH3B
Tight Junction Signaling	7.12	0.425	NaN	PRKACB,MYH10,MYH9,TGFBR1,MYL6,VTI1A,NAPG,MLLT4,MYL6B,PTEN,OCLN,NSF,MPDZ,CPSF6,VAMP3,CSTF2,SAFB,NAPA,CSTF1,TJP2,HSF1,RAB13,GPAA1,PPP2R1A,CLDN12,CDC42,JAM3,RHOA,SPTAN1,CPSF2,RELA,PPP2R2A,VAPA,MARK2,CPSF1,CDK4,MPP5,CTNNA1,SYMPK,NFKB1,VTI1B,PRKAG1,AKT1,LLGL1,PRKAR1B,AKT3,ARHGEF2,PPP2R5C,VCL,STX4,CTNNB1,BET1L,NAPB,VASP,YKT6,TJP1,PPP2R5D,PRKAR2A,CASK,SNAP25,PPP2R5A,EPB41,PRKAR2B,PRKCI,NUDT21,CPSF3,PPP2…
ERK/MAPK Signaling	7.02	0.407	0	PRKACB,YWHAH,MAPK1,BAD,HRAS,TLN1,PIK3R4,PPP1R14B,YWHAQ,PTK2,LAMTOR3,ITGA3,PAK1,MAP2K2,PPP1R7,MAPK3,IRS2,PPP1CA,ATM,YWHAG,YWHAB,CRKL,CREBBP,YWHAZ,PPP1R11,STAT3,RAC3,ATF2,ELF1,DOCK1,PPP2R1A,TLN2,GAB1,PTPN11,ARAF,RPS6KA1,HSPB1,PIK3CA,PPP2R2A,PPP1CB,CRK,RAPGEF4,BCAR1,EIF4E,PRKAG1,EIF4EBP1,KSR1,SHC1,PPP1CC,PPP1R10,PPP1R12A,PIK3C3,CREB1,SOS1,PRKAR1B,PPP2R5C,PIK3R2,STAT1,MAP2K1,PRKCA,ITGB1,SRC,PXN,PAK4,…
RAN Signaling	6.86	0.875	NaN	KPNA3,RANBP2,KPNA4,TNPO1,RAN,RANBP1,KPNA1,KPNB1,RCC1,CSE1L,RANGAP1,XPO1,KPNA2,IPO5
Mismatch Repair in Eukaryotes	6.86	0.875	NaN	PMS2,MSH3,RPA1,RFC1,RFC5,POLD1,MLH1,PCNA,MSH2,RFC4,MSH6,RFC2,FEN1,RFC3
Superpathway of Cholesterol Biosynthesis	6.86	0.714	NaN	MVD,NSDHL,PMVK,ACAT2,IDI1,MVK,HSD17B7,TM7SF2,GGPS1,LBR,FDPS,FDFT1,EBP,DHCR7,ACAT1,HADHB,LSS,HMGCS1,HADHA,CYP51A1
Purine Nucleotides De Novo Biosynthesis II	6.85	1	NaN	ADSS,ADSL,ADSSL1,GMPS,IMPDH2,IMPDH1,PAICS,PFAS,PPAT,ATIC,GART
Valine Degradation I	6.76	0.833	NaN	ECHS1,ABAT,ACADSB,BCKDHB,BCAT1,HIBCH,BCAT2,BCKDHA,HIBADH,HADHB,ACAD8,DLD,DBT,HADHA,ALDH6A1
Ephrin B Signaling	6.76	0.521	-1.706	MAPK1,RACK1,GNA11,HRAS,ACP1,GNG7,HNRNPK,ROCK2,PTK2,NCK2,PAK1,CFL2,MAPK3,ITSN2,EFNB3,GNA13,CTNNB1,GNG12,VAV2,PXN,GNAS,CFL1,CXCR4,GNG2,GNAI1,GNAQ,GNAZ,RAC3,GNAI2,ROCK1,GNAI3,CBL,ABI1,CDC42,RHOA,GNAO1,GNB2,CAP1
Ephrin Receptor Signaling	6.65	0.414	-1.921	MAPK1,WASL,ARPC5,RACK1,ACP1,HRAS,NCK1,NCK2,PTK2,ROCK2,PAK1,ITGA3,MAP2K2,CFL2,MAPK3,EFNB3,GNA13,RASA1,GNG12,ACTR2,CFL1,CRKL,GNG2,CREBBP,SH2D3C,GNAZ,STAT3,RAC3,ATF2,SDCBP,ARPC1A,PTPN11,CDC42,RHOA,ARPC2,GNAO1,GNB2,ARPC1B,GNA11,CRK,BCAR1,GNG7,SHC1,AKT1,ACTR3,SORBS1,SDC2,SOS1,CREB1,ARPC3,AKT3,MAP2K1,ITGB1,SRC,PAK4,PXN,NRAS,GNAS,CXCR4,GRB2,GNAI1,GNAQ,GNAI2,ROCK1,GNAI3,WIPF1,RRAS2,ABI1,PAK3,PAK2,ADAM10,…
Actin Nucleation by ARP-WASP Complex	6.4	0.554	-2.117	PPP1R12C,ARPC1B,RHOT2,ARPC5,WASL,HRAS,NCK1,ROCK2,NCK2,ITGA3,ACTR3,RHOG,RHOB,PPP1R12A,SOS1,BAIAP2,ARPC3,VASP,ITGB1,ACTR2,NRAS,RHOC,GRB2,WASF1,ROCK1,WIPF1,ARPC1A,RRAS2,CDC42,ARPC2,RHOA
Signaling by Rho Family GTPases	6.4	0.381	-1.835	MAP2K4,MYL6,MAPK1,WASL,ARPC5,RACK1,PIKFYVE,PIP4K2B,MYL6B,ARHGEF1,PIK3R4,CLIP1,ROCK2,PTK2,STMN1,ITGA3,PAK1,RHOG,MAP2K2,CFL2,RHOB,EZR,MAPK3,BAIAP2,ARHGEF11,IRS2,GNA13,GNG12,ATM,ACTR2,CFL1,GNG2,RDX,WASF1,GNAZ,PKN1,CDH2,ARPC1A,GAB1,PTPN11,CYFIP1,CDC42,PIP5K1C,RHOA,ARPC2,GNAO1,GNB2,ARHGEF18,PARD3,PIP4K2A,PIP4K2C,RELA,PIK3CA,PPP1R12C,ARPC1B,ARHGEF7,RHOT2,WASF3,GNA11,NFKB1,IQGAP1,GNG7,ARFIP2,ACTR3,PPP1R…
Apoptosis Signaling	6.37	0.483	0	MAP2K4,RELA,BAD,MAPK1,NFKBIE,HRAS,NFKB1,DFFA,BCL2,ACIN1,DIABLO,IKBKG,MAP2K2,MAPK3,BID,HTRA2,CHUK,MAP2K1,AIFM1,PRKCA,ENDOG,CAPN5,MAP2K7,NRAS,CASP3,BIRC6,LMNA,PLCG1,BAX,XIAP,CDK1,PARP1,ROCK1,RRAS2,CAPNS1,CAPN1,CAPN2,CYCS,SPTAN1,CAPN7,RPS6KA1,MAP4K4,CASP7
p70S6K Signaling	6.25	0.435	1.82	JAK1,YWHAH,BAD,MAPK1,HRAS,PIK3R4,YWHAQ,MAP2K2,MAPK3,IRS2,PRKD3,ATM,YWHAG,YWHAE,YWHAB,EEF2,YWHAZ,RPS6,PPP2R1A,PTPN11,GAB1,MAPT,PLCB3,PIK3CA,PPP2R2A,PDIA3,PLCD1,SHC1,MTOR,AKT1,PIK3C3,SOS1,AKT3,PPP2R5C,PIK3R2,BCAP31,PLCD4,MAP2K1,PRKCA,EGFR,SRC,NRAS,PIK3C2A,GRB2,PPP2R5D,GNAQ,GNAI1,PLCG1,PPP2R5A,GNAI2,GNAI3,PLCB4,RRAS2,PRKCI,LYN,PPP2R5E,PPP2R1B
Regulation of Cellular Mechanics by Calpain Protease	6.17	0.544	1.706	MAPK1,CDK4,HRAS,TLN1,PTK2,RB1,CCNA2,ITGA3,MAPK3,EZR,CAST,VCL,ACTN1,EGFR,CAPN5,ITGB1,SRC,PXN,NRAS,GRB2,CDK6,CDK1,CAPNS1,TLN2,RRAS2,CAPN1,CAPN2,CAPN7,CDKN1B,ACTN4,CDK2
RhoGDI Signaling	6.05	0.405	2.517	MYL6,WASL,ARPC5,RACK1,PIKFYVE,PIP4K2B,MYL6B,ARHGEF1,ROCK2,PAK1,ITGA3,RHOG,CFL2,RHOB,EZR,ARHGAP12,ARHGEF11,GNA13,GNG12,ACTR2,CFL1,GNG2,CREBBP,RDX,WASF1,GNAZ,CDH2,ARPC1A,CDC42,PIP5K1C,RHOA,ARPC2,GNAO1,GNB2,ARHGAP35,ARHGEF18,ARHGAP1,PIP4K2A,PIP4K2C,GDI1,PPP1R12C,ARPC1B,ARHGEF7,GNA11,RHOT2,GNG7,ACTR3,PPP1R12A,ARPC3,ARHGEF2,PI4KA,PRKCA,ITGB1,SRC,PAK4,ARHGEF12,GNAS,WASF2,RHOC,GNAI1,GDI2,GNAQ,GNAI2,ROCK…
Cleavage and Polyadenylation of Pre-mRNA	5.88	0.917	NaN	CPSF2,PAPOLA,CPSF6,CSTF1,NUDT21,PABPN1,CPSF1,CSTF2,CPSF3,CSTF3,WDR33
BER pathway	5.88	0.917	NaN	LIG1,PCNA,PNKP,POLE,POLG,FEN1,APEX1,PARP1,XRCC1,POLB,LIG3
Chronic Myeloid Leukemia Signaling	5.84	0.452	NaN	GAB2,RELA,PIK3CA,TGFBR1,BAD,MAPK1,PA2G4,CDK4,HRAS,CRK,NFKB1,PIK3R4,CTBP1,HDAC6,RB1,IKBKG,AKT1,MAP2K2,MAPK3,PIK3C3,SOS1,CTBP2,HDAC7,SMAD4,AKT3,IRS2,PIK3R2,CHUK,MAP2K1,ATM,HDAC9,NRAS,HDAC4,HDAC2,PIK3C2A,HDAC8,GRB2,CRKL,HDAC1,CDK6,SIN3A,HDAC5,HDAC3,RRAS2,PTPN11,GAB1,CDKN1B
Superpathway of Inositol Phosphate Compounds	5.8	0.379	NaN	MINPP1,PTPN23,MTMR9,EPHX2,PPFIA3,PIKFYVE,ACP1,PIP4K2B,IGBP1,PIK3R4,PPP4C,PPP1R14B,PTEN,SACM1L,ATP1A1,PPP1R7,PGAM5,IP6K1,IRS2,MTMR2,PPP1CA,RNGTT,RASA1,PMPCA,PDGFRB,ATM,TMEM55B,SEC16A,PPTC7,ITPK1,GAB1,INPP5F,PTPN11,TMEM55A,PI4K2A,PIP5K1C,CDIPT,DUSP23,PLCB3,PIP4K2A,PIP4K2C,NUDT1,PIK3CA,PPP1R12C,PTPN2,NUDT9,NUDT3,NUDT12,INPPL1,NT5C,NUDT2,HACD2,OCRL,PTPN12,PTPRF,UBLCP1,PLCD1,MTMR6,SET,PPP1CC,PPP1R12A,…
Superpathway of Methionine Degradation	5.75	0.645	NaN	AHCYL1,PRMT3,FTSJ1,PCCB,MUT,MTR,AHCYL2,MAT2B,MRM2,PRMT1,PCCA,CBS/CBSL,DLD,PRMT5,GOT1,MAT2A,CTH,EHMT1,GOT2,AHCY
DNA Double-Strand Break Repair by Non-Homologous End Joining	5.73	0.857	NaN	PRKDC,WRN,XRCC6,MRE11A,XRCC4,XRCC5,RAD50,PARP1,ATM,XRCC1,NBN,LIG3
Telomerase Signaling	5.69	0.441	0.343	PIK3CA,MAPK1,PPP2R2A,TERF2IP,HRAS,PIK3R4,PTGES3,HDAC6,SHC1,RB1,HSP90B1,AKT1,SP1,MAP2K2,PIK3C3,MAPK3,SOS1,HDAC7,AKT3,PPP2R5C,IRS2,PIK3R2,MAP2K1,EGFR,ATM,HDAC9,NRAS,HDAC4,PIK3C2A,HDAC8,HDAC2,GRB2,PPP2R5D,HDAC1,DKC1,PPP2R5A,HDAC5,ELF1,TERF2,ELF2,PPP2R1A,RRAS2,HDAC3,PTPN11,GAB1,TPP1,HSP90AA1,PPP2R5E,PPP2R1B
Epithelial Adherens Junction Signaling	5.54	0.411	NaN	MYH10,MYH9,TGFBR1,MYL6,WASL,ARPC5,MLLT4,HRAS,MYL6B,TUBB,CLIP1,PTEN,CTNNA2,KEAP1,BAIAP2,JUP,FARP2,ACTR2,TUBB3,TUBB2A,WASF1,TCF3,EPN2,CDH2,ARPC1A,CDC42,RHOA,ARPC2,ZYX,ACTN4,CLINT1,PARD3,TCF4,ARPC1B,CTNNA1,CRK,IQGAP1,TUBB2B,NOTCH2,AKT1,ACTR3,SORBS1,TUBA3C/TUBA3D,AKT3,ARPC3,TUBB4A,VCL,CTNNB1,ACTN1,EGFR,VAV2,SRC,EPN1,NRAS,TUBB4B,RRAS2,MAGI1,TUBB6,FER,CTNND1
Role of CHK Proteins in Cell Cycle Checkpoint Control	5.45	0.527	-0.229	PPP2R2A,MRE11A,RAD50,CHEK1,RAD17,HUS1,RFC2,PPP2R5C,CHEK2,ATM,PPP2R5D,MDC1,PLK1,RFC1,RPA1,RFC5,PPP2R5A,CDK1,NBN,PCNA,PPP2R1A,RFC4,CLSPN,ATR,TLK2,PPP2R5E,PPP2R1B,CDK2,RFC3
Mitotic Roles of Polo-Like Kinase	5.45	0.5	2	ANAPC2,KIF23,PPP2R2A,CDC7,ANAPC10,CCNB2,CDC23,ANAPC1,SMC1A,HSP90B1,PPP2R5C,CDC16,RAD21,CHEK2,SMC3,PPP2R5D,PRC1,PLK1,ANAPC7,PPP2R5A,CDK1,CCNB1,SLK,ANAPC4,PPP2R1A,CAPN1,ANAPC5,HSP90AA1,PPP2R5E,PPP2R1B,STAG2,KIF11,CDC27
D-myo-inositol-5-phosphate Metabolism	5.43	0.408	NaN	PTPN23,MTMR9,EPHX2,PPFIA3,ACP1,PIP4K2B,IGBP1,PPP4C,PPP1R14B,PTEN,SACM1L,ATP1A1,PPP1R7,PGAM5,MTMR2,PPP1CA,RNGTT,RASA1,TMEM55B,PPTC7,ITPK1,PTPN11,TMEM55A,DUSP23,PLCB3,PIP4K2A,PIP4K2C,NUDT1,PPP1R12C,PTPN2,NUDT3,NUDT9,NUDT12,NT5C,NUDT2,HACD2,PTPN12,UBLCP1,PTPRF,MTMR6,PLCD1,SET,PPP1CC,PPP1R12A,PTPN1,PPM1F,ILKAP,PLCD4,WBP11,PPFIA1,PPP1R8,PPP2R5D,PLCG1,PPP4R1,PPP2R5A,NUDT5,PLCB4,SYNJ1,PDXP,PPP2R5E
Nucleotide Excision Repair Pathway	5.28	0.6	NaN	POLR2I,POLR2F,CCNH,POLR2D,CDK7,POLR2H,RPA1,POLR2K,POLR2B,ERCC2,MNAT1,RPA2,RPA3,POLR2A,POLR2C,POLR2E,GTF2H4,ERCC3,XPC,RAD23B,GTF2H3
Molecular Mechanisms of Cancer	5.25	0.34	NaN	TGFBR1,TAB2,CDKN2C,HRAS,ARHGEF1,GSK3A,RB1,LAMTOR3,ITGA3,PAK1,IRS2,GNA13,PRKD3,ATM,CDK7,CREBBP,RALB,TCF3,DAXX,MAX,GAB1,ARHGEF18,CAMK2G,MAP2K6,TCF4,PIK3CA,RALA,ARHGEF7,LRP6,RHOT2,GNA11,CDK4,CTNNA1,CRK,PSEN2,CHEK1,DIABLO,AKT1,PIK3C3,SOS1,BID,PIK3R2,CTNNB1,ITGB1,PRKDC,GRB2,RHOC,GNAQ,SIN3A,GNAI3,PAK3,CYCS,CASP7,LRP1,CTNND1,PSEN1,PRKACB,MAP2K4,GAB2,JAK1,BAD,MAPK1,PIK3R4,PTK2,CTNNA2,CAMK2D,RHOG,RHOB,MAP…
ATM Signaling	5.2	0.508	-1.177	MAP2K4,CCNB2,MRE11A,TDP1,CBX5,RAD50,CHEK1,SMC1A,RAD51,FANCD2,CREB1,BID,BLM,CHEK2,ATM,SMC3,TRIM28,CREBBP,MDC1,CDK1,ATF2,NBN,CCNB1,BRAT1,MAPK14,SMC2,H2AFX,TP53BP1,TLK2,CDK2
3-phosphoinositide Degradation	5.19	0.404	NaN	PTPN23,MTMR9,EPHX2,PPFIA3,ACP1,IGBP1,PPP4C,PPP1R14B,PTEN,SACM1L,ATP1A1,PPP1R7,PGAM5,MTMR2,PPP1CA,RNGTT,RASA1,TMEM55B,PPTC7,INPP4A,ITPK1,PTPN11,TMEM55A,INPP5F,DUSP23,NUDT1,PPP1R12C,PTPN2,NUDT3,NUDT9,NUDT12,PTPMT1,MTMR1,INPPL1,NT5C,NUDT2,HACD2,PTPN12,OCRL,PTPRF,UBLCP1,MTMR6,SET,PPP1CC,PPP1R12A,PTPN1,PPM1F,ILKAP,PPFIA1,WBP11,PPP1R8,PPP2R5D,MTMR14,PPP4R1,PPP2R5A,NUDT5,SYNJ1,PDXP,PPP2R5E
VEGF Signaling	5.14	0.437	-0.174	PIK3CA,EIF2B4,BAD,MAPK1,HRAS,EIF2S1,PIK3R4,EIF2B2,ELAVL1,ARNT,BCL2,PTK2,ROCK2,SHC1,EIF1,AKT1,MAP2K2,MAPK3,PIK3C3,FOXO3,SOS1,AKT3,IRS2,PIK3R2,VCL,MAP2K1,ACTN1,ATM,PRKCA,SRC,PXN,NRAS,YWHAE,PIK3C2A,GRB2,EIF2B3,PLCG1,EIF2S2,ROCK1,RRAS2,PTPN11,GAB1,EIF2B5,EIF2B1,ACTN4
Regulation of Actin-based Motility by Rho	5.13	0.451	-3.363	PFN1,MPRIP,ARPC1B,MYL6,RHOT2,ARPC5,WASL,PIKFYVE,PIP4K2B,PPP1CB,MYL6B,PAK1,ITGA3,ACTR3,RHOG,RHOB,PPP1R12A,BAIAP2,PFN2,ARPC3,PI4KA,ITGB1,ACTR2,PAK4,CFL1,RHOC,WASF1,GSN,RAC3,ROCK1,WIPF1,ARPC1A,PAK3,PIP5K1C,CDC42,ARPC2,RHOA,PAK2,ARHGDIA,PIP4K2A,PIP4K2C
Role of NFAT in Cardiac Hypertrophy	5.11	0.38	0.602	MAP2K4,PRKACB,CAMK1,TGFBR1,MAPK1,CAMK1D,RACK1,HRAS,PIK3R4,HDAC6,CAMK2D,MAP2K2,MAPK3,HDAC7,IRS2,GSK3B,PRKD3,GNG12,ATM,HDAC4,HDAC2,HDAC8,GNG2,ITPR1,HDAC5,HDAC3,GAB1,PTPN11,GNB2,PLCB3,CAMK2G,MAP2K6,PIK3CA,CAMK4,PDIA3,PRKAG1,GNG7,PLCD1,SHC1,AKT1,PPP3CB,PIK3C3,SOS1,PRKAR1B,AKT3,PIK3R2,PLCD4,MAP2K1,PRKCA,SRC,HDAC9,MAP2K7,NRAS,GNAS,PIK3C2A,GRB2,HDAC1,CHP1,GNAI1,SLC8A3,PRKAR2A,GNAQ,PLCG1,GNAI2,GNAI3,PLCB…
3-phosphoinositide Biosynthesis	4.94	0.38	NaN	PTPN23,MTMR9,EPHX2,PPFIA3,PIKFYVE,ACP1,PIP4K2B,IGBP1,PIK3R4,PPP4C,PPP1R14B,SACM1L,PTEN,ATP1A1,PPP1R7,PGAM5,IRS2,MTMR2,PPP1CA,RNGTT,RASA1,ATM,PDGFRB,PPTC7,ITPK1,GAB1,PI4K2A,PTPN11,PIP5K1C,CDIPT,DUSP23,PIP4K2A,PIP4K2C,NUDT1,PIK3CA,PPP1R12C,PTPN2,NUDT3,NUDT9,NUDT12,NT5C,NUDT2,HACD2,PTPN12,UBLCP1,PTPRF,MTMR6,SET,PPP1CC,PPP1R12A,PIK3C3,PTPN1,PPM1F,ILKAP,PIK3R2,PI4KB,PI4KA,EGFR,WBP11,PPFIA1,PIK3C2A,GRB…
CXCR4 Signaling	4.88	0.388	-0.944	MAP2K4,MYL6,MAPK1,RACK1,HRAS,MYL6B,PIK3R4,PTK2,ROCK2,PAK1,RHOG,MAP2K2,RHOB,MAPK3,IRS2,ARHGEF11,GNA13,PRKD3,GNG12,ATM,GNG2,ITPR1,GNAZ,DOCK1,GAB1,PTPN11,RHOA,GNAO1,GNB2,PLCB3,ELMO2,ELMO1,PIK3CA,GNA11,RHOT2,CRK,BCAR1,GNG7,AKT1,PIK3C3,AKT3,PIK3R2,MAP2K1,PRKCA,SRC,PXN,PAK4,NRAS,GNAS,PIK3C2A,CXCR4,GRB2,RHOC,GNAI1,GNAQ,GNAI2,ROCK1,GNAI3,PLCB4,RRAS2,PRKCI,PAK3,PAK2,LYN
Cyclins and Cell Cycle Regulation	4.87	0.462	1.877	PA2G4,PPP2R2A,CUL1,CDK4,CDKN2C,CCNB2,SKP1,HDAC6,RB1,CCNA2,HDAC7,PPP2R5C,GSK3B,ATM,HDAC9,CCNH,HDAC4,HDAC8,HDAC2,CDK7,PPP2R5D,HDAC1,CDK6,CDK1,SIN3A,PPP2R5A,HDAC5,CCNB1,MYT1,PPP2R1A,HDAC3,ATR,CDKN1B,PPP2R5E,PPP2R1B,CDK2
IGF-1 Signaling	4.75	0.425	1.48	PRKACB,PIK3CA,JAK1,BAD,MAPK1,YWHAH,HRAS,PIK3R4,PRKAG1,YWHAQ,PTK2,SHC1,AKT1,MAP2K2,MAPK3,PIK3C3,FOXO3,SOS1,PRKAR1B,AKT3,IRS2,PIK3R2,RASA1,MAP2K1,ATM,PXN,NEDD4,NRAS,YWHAG,YWHAE,PIK3C2A,GRB2,YWHAB,YWHAZ,PRKAR2A,IGFBP5,STAT3,IGFBP2,CSNK2A2,PRKCI,PRKAR2B,RRAS2,PTPN11,GAB1,PRKAR1A
Thrombin Signaling	4.72	0.369	-0.122	CAMK1,MPRIP,MYL6,MAPK1,CAMK1D,RACK1,HRAS,MYL6B,ARHGEF1,PIK3R4,PTK2,ROCK2,RHOG,CAMK2D,MAP2K2,RHOB,MAPK3,IRS2,ARHGEF11,GNA13,PRKD3,GNG12,ATM,GNG2,ITPR1,GNAZ,GAB1,PTPN11,RHOA,GNAO1,GNB2,PLCB3,CAMK2G,RELA,PIK3CA,CAMK4,PDIA3,GNA11,RHOT2,PPP1CB,NFKB1,GNG7,PLCD1,SHC1,AKT1,PPP1R12A,PIK3C3,SOS1,CREB1,AKT3,ARHGEF2,PIK3R2,MAP2K1,PLCD4,EGFR,PRKCA,SRC,NRAS,ARHGEF12,GNAS,PIK3C2A,GRB2,RHOC,GNAI1,GNAQ,PLCG1,GNAI…
Prostate Cancer Signaling	4.72	0.436	NaN	RELA,PIK3CA,BAD,MAPK1,PA2G4,NFKBIE,HRAS,NFKB1,PIK3R4,BCL2,PTEN,RB1,MTOR,HSP90B1,AKT1,MAP2K2,MAPK3,PIK3C3,CREB1,SOS1,AKT3,IRS2,PIK3R2,GSK3B,CHUK,CTNNB1,MAP2K1,ATM,NRAS,PIK3C2A,GRB2,CREBBP,SIN3A,ATF2,RRAS2,PTPN11,GAB1,HSP90AA1,CDKN1B,GSTP1,CDK2
G Beta Gamma Signaling	4.71	0.443	0.822	PRKACB,MAPK1,RACK1,GNA11,HRAS,GNG7,PRKAG1,SHC1,PAK1,AKT1,MAPK3,SOS1,PRKAR1B,AKT3,GNA13,PRKD3,DNM2,GNG12,EGFR,PRKCA,SRC,GNAS,NRAS,GRB2,GNG2,GNAI1,PRKAR2A,GNAQ,PLCG1,GNAZ,GNAI2,GNAI3,PRKCI,PRKAR2B,RRAS2,CDC42,GNAO1,GNB2,PRKAR1A
Cysteine Biosynthesis III (mammalia)	4.7	0.722	NaN	AHCYL1,PRMT3,FTSJ1,AHCYL2,MAT2B,MRM2,PRMT1,CBS/CBSL,PRMT5,EHMT1,MAT2A,CTH,AHCY
RAR Activation	4.69	0.374	NaN	MAP2K4,PRKACB,MAPK1,SMARCD2,ARID2,MNAT1,RBP1,PSMC5,PTEN,TNIP1,SMARCB1,SMARCC2,PRKD3,RDH13,SMAD9,MED1,CDK7,CREBBP,SNW1,ERCC2,CRABP1,TAF4,SMARCA2,ERCC3,ALDH1A2,NCOA1,CRABP2,REL,PML,PHF10,PBRM1,RELA,PIK3CA,ARID1A,RPL7A,NFKB1,SMARCA4,PRKAG1,TRIM24,AKT1,RDH14,PRKAR1B,AKT3,SMAD4,NCOR1,SORBS3,PIK3R2,MAP2K1,GTF2H3,PRKCA,SRC,CCNH,SRA1,RDH11,CSK,PRKAR2A,SMARCE1,SMARCD1,PARP1,PRMT1,CSNK2A2,PRKAR2B,MAPK14,PR…
Amyloid Processing	4.61	0.51	1.897	PRKACB,MAPK1,MARK1,PSEN2,PRKAG1,CSNK1E,AKT1,CDK5,MAPK3,PRKAR1B,AKT3,GSK3B,CAPN5,CSNK1D,PRKAR2A,APP,CSNK2A2,MAPK14,PRKAR2B,CAPNS1,CAPN1,MAPT,CAPN2,CAPN7,PSEN1,PRKAR1A
EGF Signaling	4.61	0.471	1.414	MAP2K4,PIK3CA,JAK1,MAPK1,HRAS,PIK3R4,SHC1,MTOR,AKT1,PIK3C3,MAPK3,SOS1,AKT3,IRS2,PIK3R2,STAT1,RASA1,MAP2K1,PRKCA,ATM,EGFR,SRC,MAP2K7,PIK3C2A,GRB2,PLCG1,STAT3,ITPR1,CSNK2A2,MAPK14,PTPN11,GAB1
Isoleucine Degradation I	4.61	0.786	NaN	HSD17B10,BCAT1,ECHS1,ACAT2,BCAT2,ACAD8,ACAT1,DLD,HADHB,ACADSB,HADHA
Colanic Acid Building Blocks Biosynthesis	4.61	0.786	NaN	GMPPB,TSTA3,GPI,UGDH,GMPPA,UGP2,GMDS,GALT,GALK1,PMM2,MPI
Protein Kinase A Signaling	4.49	0.328	-1.54	MYH10,TGFBR1,MYL6,AKAP9,ACP1,GSK3A,PPP1R14B,GYS1,PHKB,DUSP3,TDP2,GNA13,DUSP12,CDC16,PRKD3,APEX1,GNG12,YWHAG,ADD2,CREBBP,YWHAZ,ANAPC7,ITPR1,TCF3,ATF2,AKAP13,EYA3,GNB2,ANAPC5,HIST1H1D,PTPRA,CAMK2G,PDE6D,AKAP12,ANAPC2,FLNB,HIST1H1C,TCF4,AKAP8,PTPN2,PTPN9,PDIA3,CDC23,PTPN12,GNG7,AKAP11,PLCD1,CREB1,CTNNB1,GNAQ,PLCG1,HIST1H1B,GNAI3,HIST1H1E,ADD3,FLNC,ADD1,CDC27,AKAP1,PRKACB,YWHAH,MAPK1,PTPN23,BAD,PDE3A…
Cell Cycle: G2/M DNA Damage Checkpoint Regulation	4.46	0.51	-0.894	PRKDC,YWHAG,CKS2,YWHAE,YWHAH,YWHAB,CDK7,PTPMT1,CUL1,YWHAZ,CCNB2,PLK1,SKP1,CDK1,CCNB1,CHEK1,YWHAQ,TOP2B,CKS1B,TRIP12,TOP2A,ATR,RPS6KA1,CHEK2,ATM
Clathrin-mediated Endocytosis Signaling	4.38	0.365	NaN	RAB5C,APOB,EPS15,AP2B1,WASL,CLTB,ARPC5,SH3GLB1,AP1B1,PIK3R4,AP2A2,CD2AP,SNX9,IRS2,STAM,SH3KBP1,SNAP91,DNM2,ATM,MYO6,ACTR2,CLTC,USP9X,PCYOX1,AP2S1,HSPA8,SH3GL1,CBL,ARPC1A,GAB1,PTPN11,CDC42,PIP5K1C,CLTA,ARPC2,TFRC,CTTN,SH3BP4,PIK3CA,AP2A1,ARPC1B,PICALM,FGF2,GAK,NUMB,RAB5B,RAB5A,ACTR3,PPP3CB,PIK3C3,AAK1,ARPC3,PIK3R2,SH3GLB2,HGS,ITGB1,SRC,EPN1,AP2M1,PIK3C2A,GRB2,CHP1,RAB7A,HIP1,TSG101,DNM1,CSNK2A2,LD…
autophagy	4.37	0.556	NaN	ATG12,ATG5,VPS18,ATG7,VPS39,VPS16,VPS41,ATG4B,VPS33A,ATG3,VPS33B,PIK3R4,BCL2,MTOR,WDFY3,PIK3C3,LAMP1,MAP1LC3A,SQSTM1,VPS11
CREB Signaling in Neurons	4.35	0.37	1.313	PRKACB,POLR2F,POLR2D,MAPK1,RACK1,HRAS,PIK3R4,CAMK2D,MAP2K2,MAPK3,IRS2,GNA13,PRKD3,GNG12,ATM,POLR2I,GNG2,CREBBP,POLR2H,POLR2K,GNAZ,ITPR1,ATF2,GAB1,PTPN11,POLR2E,GNAO1,GNB2,PLCB3,RPS6KA1,CAMK2G,PIK3CA,CAMK4,PDIA3,GNA11,POLR2B,GNG7,PRKAG1,PLCD1,SHC1,GTF2B,POLR2C,AKT1,POLR2A,PIK3C3,CREB1,SOS1,PRKAR1B,AKT3,PIK3R2,MAP2K1,PLCD4,PRKCA,NRAS,GNAS,PIK3C2A,GRB2,PRKAR2A,GNAI1,GNAQ,PLCG1,GNAI2,GNAI3,PLCB4,RRAS…
PTEN Signaling	4.32	0.403	-1.938	RELA,PIK3CA,TGFBR1,BAD,MAPK1,YWHAH,ILK,HRAS,INPPL1,GSK3A,NFKB1,OCRL,BCAR1,PTEN,BCL2,PTK2,SHC1,ITGA3,IKBKG,AKT1,MAP2K2,MAPK3,FOXO3,SOS1,AKT3,PIK3R2,CHUK,GSK3B,MCRS1,MAP2K1,EGFR,PDGFRB,ITGB1,NRAS,SHARPIN,CASP3,GRB2,IGF2R,RAC3,CSNK2A2,MAGI1,RRAS2,CBL,SYNJ1,INPP5F,CDC42,CDKN1B,MAGI3
Pyridoxal 5'-phosphate Salvage Pathway	4.32	0.469	NaN	MAP2K6,MAP2K4,FAM20B,MAPK1,CDK4,TTK,PAK1,CDK5,PNPO,MAP2K2,PRPF4B,MAPK3,PRKAA2,PRKAA1,MAP2K1,PDXK,DAPK1,CDK7,CSNK1D,CDK6,PLK1,CDK1,PKN1,ARAF,PAK3,PAK2,GRK6,EIF2AK2,CDK2,DYRK1A
FLT3 Signaling in Hematopoietic Progenitor Cells	4.3	0.435	0.667	GAB2,PIK3CA,BAD,MAPK1,RPS6KA3,HRAS,PIK3R4,EIF4E,EIF4EBP1,SHC1,MTOR,AKT1,MAP2K2,MAPK3,PIK3C3,CREB1,SOS1,AKT3,IRS2,PIK3R2,STAT1,MAP2K1,ATM,NRAS,PIK3C2A,GRB2,CREBBP,RPS6KA5,STAT3,ATF2,RRAS2,MAPK14,CBL,PTPN11,GAB1,STAT2,RPS6KA1
Paxillin Signaling	4.28	0.407	0.457	MAP2K4,PIK3CA,MAPK1,ARHGEF7,HRAS,TLN1,CRK,NCK1,PIK3R4,BCAR1,PTPN12,PTK2,NCK2,PAK1,ITGA3,ARFIP2,ITGA9,PIK3C3,SOS1,ITGAV,IRS2,VCL,PIK3R2,ACTN1,ATM,ITGB1,SRC,PARVA,PXN,PAK4,NRAS,PIK3C2A,GRB2,CSK,GIT2,DOCK1,TLN2,MAPK14,RRAS2,PTPN11,GAB1,PAK3,CDC42,PAK2,ITGA1,ACTN4
HIPPO signaling	4.16	0.43	0.655	YWHAH,PPP2R2A,CUL1,PPP1CB,SKP1,PPP1R14B,YWHAQ,CSNK1E,STK4,PPP1CC,PPP1R10,PPP1R12A,PPP1R7,LLGL1,SMAD4,PPP2R5C,PPP1CA,LATS1,DLG1,TJP2,YWHAG,YWHAE,YWHAB,PPP2R5D,YWHAZ,CSNK1D,PPP1R11,DLG3,TP53BP2,PPP2R5A,ITCH,PPP2R1A,SCRIB,CD44,PPP2R5E,PARD3,PPP2R1B
Hypoxia Signaling in the Cardiovascular System	4.16	0.462	-0.905	NFKBIE,UBE2V2,ARNT,PTEN,HSP90B1,AKT1,SUMO1,CREB1,ATM,P4HB,UBE2M,UBE2Q1,COPS5,CREBBP,UBE2R2,NQO1,CSNK1D,BIRC6,UBE2S,UBE2L6,ATF2,UBE2D2,UBE2L3,UBE2G1,HIF1AN,HSP90AA1,LDHA,UBE2D3,UBE2E1,UBE2I
Fatty Acid β-oxidation I	4.08	0.562	NaN	HSD17B10,ACSL3,ECHS1,ACAA1,SLC27A4,ACAA2,HSD17B8,SCP2,ECI2,HADHB,ACSL4,SLC27A3,IVD,ACADM,HSD17B4,HADHA,ACSL1,HADH
PDGF Signaling	4.05	0.422	0.973	MAP2K4,PIK3CA,JAK1,MAPK1,HRAS,ACP1,INPPL1,CRK,PIK3R4,OCRL,SHC1,MAP2K2,MAPK3,PIK3C3,SOS1,IRS2,PIK3R2,STAT1,RASA1,MAP2K1,PDGFRB,PRKCA,ATM,SRC,NRAS,PIK3C2A,GRB2,CRKL,PLCG1,STAT3,CSNK2A2,RRAS2,SYNJ1,ABL2,PTPN11,INPP5F,GAB1,EIF2AK2
RhoA Signaling	4	0.393	-3.13	PFN1,MPRIP,ARPC1B,MYL6,ARPC5,PIKFYVE,PIP4K2B,PPP1CB,ARHGEF1,MYL6B,PTK2,ROCK2,ACTR3,PPP1R12A,CFL2,EZR,BAIAP2,CIT,ARPC3,ARHGAP12,PFN2,ARHGEF11,GNA13,PI4KA,ACTR2,NEDD4,ARHGEF12,CFL1,ANLN,RDX,CDC42EP3,CDC42EP4,WASF1,TTN,PKN1,ROCK1,RAPGEF2,ARPC1A,ABL2,PIP5K1C,ARPC2,RHOA,ARHGAP35,ARHGAP1,PIP4K2A,PIP4K2C,MSN,KTN1
D-myo-inositol (1,4,5,6)-Tetrakisphosphate Biosynthesis	3.95	0.388	NaN	PPP1R12C,MTMR9,PTPN23,PTPN2,NUDT9,NUDT3,EPHX2,NUDT12,PPFIA3,ACP1,NT5C,IGBP1,NUDT2,HACD2,PPP4C,PTPN12,PPP1R14B,UBLCP1,PTPRF,SACM1L,PTEN,MTMR6,SET,PPP1CC,ATP1A1,PPP1R12A,PPP1R7,PTPN1,PGAM5,ILKAP,PPM1F,MTMR2,PPP1CA,RASA1,RNGTT,PPFIA1,WBP11,PPP1R8,PPP2R5D,PPTC7,PPP4R1,PPP2R5A,NUDT5,ITPK1,SYNJ1,PTPN11,PDXP,DUSP23,PPP2R5E,NUDT1
D-myo-inositol (3,4,5,6)-tetrakisphosphate Biosynthesis	3.95	0.388	NaN	PPP1R12C,MTMR9,PTPN23,PTPN2,NUDT9,NUDT3,EPHX2,NUDT12,PPFIA3,ACP1,NT5C,IGBP1,NUDT2,HACD2,PPP4C,PTPN12,PPP1R14B,UBLCP1,PTPRF,SACM1L,PTEN,MTMR6,SET,PPP1CC,ATP1A1,PPP1R12A,PPP1R7,PTPN1,PGAM5,ILKAP,PPM1F,MTMR2,PPP1CA,RASA1,RNGTT,PPFIA1,WBP11,PPP1R8,PPP2R5D,PPTC7,PPP4R1,PPP2R5A,NUDT5,ITPK1,SYNJ1,PTPN11,PDXP,DUSP23,PPP2R5E,NUDT1
Glycolysis I	3.92	0.6	NaN	PGK1,ENO3,PKM,ENO2,PGAM2,PFKP,PFKL,BPGM,PFKM,ENO1,GPI,TPI1,ALDOA,GAPDH,ALDOC
Endometrial Cancer Signaling	3.87	0.453	NaN	PIK3CA,MAPK1,BAD,CTNNA1,ILK,HRAS,PIK3R4,MLH1,PTEN,CTNNA2,AKT1,MAP2K2,PIK3C3,MAPK3,SOS1,FOXO3,AKT3,IRS2,GSK3B,PIK3R2,CTNNB1,MAP2K1,ATM,NRAS,PIK3C2A,GRB2,RRAS2,PTPN11,GAB1
PAK Signaling	3.86	0.406	-0.801	MAP2K4,PIK3CA,MAPK1,MYL6,PAK1IP1,ARHGEF7,WASL,HRAS,MYL6B,NCK1,PIK3R4,PTK2,NCK2,SHC1,PAK1,ITGA3,CFL2,MAP2K2,MAPK3,PIK3C3,SOS1,IRS2,PIK3R2,MAP2K1,ATM,PDGFRB,ITGB1,PXN,PAK4,NRAS,CASP3,CFL1,PIK3C2A,GRB2,GIT1,RRAS2,PTPN11,GAB1,PAK3,CDC42,PAK2
Aryl Hydrocarbon Receptor Signaling	3.84	0.379	-1.095	TRIP11,MAPK1,POLA1,ARNT,CTSD,RB1,NCOA7,ALDH3A2,MAPK3,ALDH6A1,ATM,ALDH7A1,GSTK1,ALDH1B1,MED1,GSTM3,CDK6,ALDH9A1,ALDH1A2,HSP90AA1,ALDH18A1,DHFR,ALDH16A1,CDK2,GSTP1,HSPB1,ALDH4A1,RELA,NQO2,CDK4,NFKB1,SMARCA4,PTGES3,CHEK1,CCNA2,HSP90B1,SP1,NCOA2,CHEK2,ALDH5A1,SRC,NFIC,NQO1,BAX,GSTO1,AIP,MGST2,ALDH1L2,ATR,NFIB,NCOR2,CDKN1B,MCM7
Virus Entry via Endocytic Pathways	3.75	0.402	NaN	B2M,FLNB,PIK3CA,AP2A1,AP2B1,CLTB,HRAS,AP1B1,PIK3R4,AP2A2,ITGA3,FLNA,PIK3C3,IRS2,PIK3R2,PRKD3,DNM2,PRKCA,ATM,ITGB1,SRC,AP2M1,NRAS,PIK3C2A,GRB2,CLTC,PLCG1,RAC3,AP2S1,DNM1,PRKCI,RRAS2,PTPN11,GAB1,FLNC,ZBTB12,CDC42,CLTA,TFRC,ITGA1,CXADR
Methionine Degradation I (to Homocysteine)	3.74	0.688	NaN	AHCYL1,PRMT3,PRMT5,FTSJ1,AHCYL2,MAT2B,MAT2A,EHMT1,MRM2,PRMT1,AHCY
Sertoli Cell-Sertoli Cell Junction Signaling	3.73	0.36	NaN	MAP2K4,PRKACB,MAPK1,HRAS,MLLT4,GSK3A,TUBB,PTEN,OCLN,MPP6,CTNNA2,ITGA3,TJAP1,MAP2K2,KEAP1,MAPK3,MTMR2,JUP,GSK3B,DLG1,TUBB3,TJP2,TUBB2A,PLS1,ATF2,EPN2,CLDN12,CDC42,JAM3,ACTN4,SPTAN1,CLINT1,SPTBN1,ILK,CTNNA1,SYMPK,BCAR1,PRKAG1,TUBB2B,AKT1,SORBS1,PRKAR1B,TUBA3C/TUBA3D,AKT3,TUBB4A,VCL,CTNNB1,MAP2K1,ACTN1,SPTBN2,ITGB1,SRC,MAP2K7,EPN1,NRAS,TUBB4B,TJP1,PRKAR2A,EPB41,RRAS2,PRKAR2B,MAPK14,TUBB6,PRKAR1A
Melatonin Signaling	3.73	0.437	1.826	MAP2K6,MAP2K4,PRKACB,CAMK4,MAPK1,PDIA3,PRKAG1,PLCD1,CAMK2D,MAP2K2,MAPK3,PRKAR1B,PLCD4,MAP2K1,PRKD3,PRKCA,MAP2K7,GNAQ,GNAI1,PRKAR2A,PLCG1,GNAI2,GNAI3,PLCB4,PRKAR2B,PRKCI,ARAF,GNAO1,PLCB3,PRKAR1A,CAMK2G
ILK Signaling	3.66	0.352	0.124	MAP2K4,MYH10,MYH9,MYL6,MAPK1,MYL6B,GSK3A,RICTOR,PIK3R4,PPP1R14B,PTEN,PTK2,NCK2,RHOG,CFL2,RHOB,MAPK3,IRS2,GSK3B,TMSB10/TMSB4X,ATM,CASP3,CFL1,CREBBP,FERMT2,ATF2,DOCK1,PPP2R1A,GAB1,PTPN11,CDC42,RHOA,KRT18,ACTN4,MAP2K6,FLNB,RELA,PIK3CA,PPP2R2A,RHOT2,ILK,NFKB1,MTOR,AKT1,PPP1R12A,FLNA,PIK3C3,CREB1,AKT3,ILKAP,PPP2R5C,PIK3R2,VCL,CTNNB1,ACTN1,NACA,ITGB1,PARVA,PXN,PIK3C2A,GRB2,RHOC,PPP2R5D,VIM,RPS6KA5,PPP2…
GNRH Signaling	3.64	0.38	0.429	PRKACB,MAP2K4,MAPK1,HRAS,PTK2,PAK1,CAMK2D,MAP2K2,MAPK3,PRKD3,DNM2,CREBBP,ITPR1,ATF2,CDC42,PLCB3,CAMK2G,MAP2K6,RELA,GNA11,NFKB1,PRKAG1,CREB1,SOS1,PRKAR1B,MAP2K1,EGFR,PRKCA,SRC,PAK4,MAP2K7,GNAS,NRAS,GRB2,GNAQ,PRKAR2A,GNAI1,DNM1,GNAI2,GNAI3,PLCB4,RRAS2,PRKAR2B,MAPK14,PRKCI,PAK3,PAK2,DNM1L,PRKAR1A
Renal Cell Carcinoma Signaling	3.63	0.42	0	PIK3CA,MAPK1,HRAS,CRK,PIK3R4,TCEB2,TCEB1,ARNT,PAK1,AKT1,MAP2K2,PIK3C3,MAPK3,SOS1,AKT3,IRS2,PIK3R2,MAP2K1,ATM,PAK4,NRAS,PIK3C2A,SLC2A1,GRB2,CREBBP,RRAS2,PTPN11,GAB1,PAK3,CUL2,CDC42,RBX1,PAK2,FH
Cardiac Hypertrophy Signaling	3.6	0.34	0.236	MAP2K4,PRKACB,TGFBR1,MYL6,MAPK1,RACK1,HRAS,MYL6B,PIK3R4,ROCK2,RHOG,MAP2K2,RHOB,MAPK3,IRS2,GNA13,GSK3B,GNG12,TAB1,ATM,GNG2,CREBBP,EIF2B3,GNAZ,ATF2,GAB1,PTPN11,RHOA,GNAO1,EIF2B5,GNB2,PLCB3,RPS6KA1,HSPB1,MAP2K6,PIK3CA,CAMK4,EIF2B4,PDIA3,GNA11,RHOT2,EIF2B2,EIF4E,PRKAG1,GNG7,PLCD1,MTOR,HAND2,AKT1,PPP3CB,PIK3C3,SOS1,CREB1,PRKAR1B,PIK3R2,MAP2K1,PLCD4,MAP2K7,NRAS,GNAS,PIK3C2A,GRB2,RHOC,CHP1,GNAI1,PRKAR2A…
Induction of Apoptosis by HIV1	3.58	0.45	0	MAP2K4,RELA,NFKBIE,NFKB1,DFFA,BCL2,DIABLO,IKBKG,SLC25A6,BID,HTRA2,CHUK,MAP2K7,SLC25A13,SLC25A4,CASP3,CXCR4,SLC25A3,BAX,XIAP,DAXX,TRAF2,RIPK1,IKBKAP,CYCS,SLC25A10,SLC25A5
Glioma Signaling	3.58	0.391	0.649	PIK3CA,CAMK4,CAMK1,CAMK1D,MAPK1,PA2G4,CDK4,CDKN2C,HRAS,PIK3R4,PTEN,IDH1,RB1,SHC1,MTOR,CAMK2D,AKT1,MAP2K2,MAPK3,PIK3C3,SOS1,AKT3,IRS2,PIK3R2,PRKD3,MAP2K1,EGFR,ATM,PRKCA,PDGFRB,NRAS,PIK3C2A,GRB2,CDK6,PLCG1,IGF2R,SIN3A,PRKCI,RRAS2,PTPN11,GAB1,IDH2,CAMK2G
Glutaryl-CoA Degradation	3.57	0.75	NaN	HSD17B10,ACAT2,ACAT1,HADHB,HSD17B4,HADHA,HADH,GCDH,HSD17B8
fMLP Signaling in Neutrophils	3.46	0.38	0.152	RELA,PIK3CA,CAMK4,ARPC1B,MAPK1,NFKBIE,RACK1,ARPC5,HRAS,NFKB1,PIK3R4,GNG7,ACTR3,PPP3CB,MAP2K2,MAPK3,PIK3C3,ARPC3,IRS2,PIK3R2,MAP2K1,PRKD3,GNG12,ATM,PRKCA,ACTR2,NRAS,GNAS,PIK3C2A,GRB2,GNG2,CHP1,GNAI1,ITPR1,GNAI2,GNAI3,PLCB4,PRKCI,RRAS2,ARPC1A,PTPN11,GAB1,CDC42,ARPC2,GNB2,PLCB3
Myc Mediated Apoptosis Signaling	3.46	0.429	NaN	MAP2K4,PIK3CA,BAD,YWHAH,HRAS,PIK3R4,BCL2,YWHAQ,SHC1,AKT1,PIK3C3,SOS1,AKT3,BID,IRS2,PIK3R2,ATM,YWHAG,NRAS,PIK3C2A,CASP3,YWHAE,GRB2,YWHAB,YWHAZ,BAX,RRAS2,PTPN11,GAB1,CYCS
Cell Cycle: G1/S Checkpoint Regulation	3.44	0.438	-0.408	RPL11,PA2G4,PAK1IP1,CUL1,CDK4,CDKN2C,SKP1,HDAC6,RB1,HDAC7,SMAD4,GSK3B,ATM,HDAC9,HDAC4,HDAC8,HDAC2,HDAC1,CDK6,SIN3A,HDAC5,HDAC3,MAX,RPL5,GNL3,ATR,CDKN1B,CDK2
Superpathway of Geranylgeranyldiphosphate Biosynthesis I (via Mevalonate)	3.39	0.647	NaN	MVD,FDPS,PMVK,ACAT2,IDI1,MVK,ACAT1,HADHB,HMGCS1,HADHA,GGPS1
Angiopoietin Signaling	3.36	0.416	-2.449	RELA,PIK3CA,BAD,NFKBIE,HRAS,CRK,NCK1,PIK3R4,NFKB1,PTK2,IKBKG,PAK1,TNIP1,AKT1,PIK3C3,SOS1,AKT3,IRS2,CHUK,PIK3R2,RASA1,ATM,PAK4,NRAS,PIK3C2A,GRB2,RRAS2,PTPN11,GAB1,PAK3,PAK2,IKBKAP
Non-Small Cell Lung Cancer Signaling	3.36	0.416	0.577	PIK3CA,BAD,MAPK1,PA2G4,CDK4,HRAS,PIK3R4,RB1,STK4,AKT1,MAP2K2,PIK3C3,MAPK3,FOXO3,SOS1,AKT3,IRS2,PIK3R2,MAP2K1,EGFR,ATM,PRKCA,NRAS,PIK3C2A,GRB2,CDK6,PLCG1,ITPR1,SIN3A,RRAS2,PTPN11,GAB1
Dopamine Receptor Signaling	3.36	0.416	-0.258	PRKACB,PPP2R2A,DDC,PPP1CB,PPP1R14B,PRKAG1,MAOB,PPP1CC,PPP1R10,PPP1R12A,PPP1R7,COMT,PTS,NCS1,PRKAR1B,PPP2R5C,PPP1CA,QDPR,GCH1,PPP2R5D,PRKAR2A,SLC18A3,PPP1R11,PPP2R5A,PPP2R1A,PRKAR2B,SPR,PPP2R5E,PCBD1,PPP2R1B,PRKAR1A,MAOA
Mechanisms of Viral Exit from Host Cells	3.35	0.488	NaN	NEDD4,VPS28,CHMP4B,SH3GLB1,LMNB1,VPS37C,TSG101,VPS4A,SH3GL1,VPS25,CHMP6,PRKCI,CHMP2A,VPS36,XPO1,LMNB2,SH3GLB2,PDCD6IP,PRKD3,PRKCA
Fcγ Receptor-mediated Phagocytosis in Macrophages and Monocytes	3.34	0.398	-1.151	GAB2,ARPC1B,MAPK1,ARPC5,TLN1,CRK,NCK1,PTEN,NCK2,PAK1,AKT1,ACTR3,MAPK3,EZR,VAMP3,ARPC3,AKT3,PIK3R2,PRKD3,VASP,PRKCA,VAV2,ACTR2,SRC,PXN,PLD3,PLCG1,RAC3,MYO5A,DOCK1,PRKCI,TLN2,ARPC1A,CBL,CDC42,ARPC2,LYN
Salvage Pathways of Pyrimidine Ribonucleotides	3.34	0.398	NaN	MAP2K6,UPRT,MAP2K4,FAM20B,MAPK1,CDK4,TTK,NME7,NME6,AK1,PAK1,CDK5,MAP2K2,PRPF4B,MAPK3,PRKAA2,PRKAA1,CMPK1,MAP2K1,DAPK1,NME4,CDK7,CSNK1D,CDK6,PLK1,PKN1,CDK1,NME3,ARAF,PAK3,PAK2,GRK6,AK4,UCK2,EIF2AK2,CDK2,DYRK1A
Chemokine Signaling	3.33	0.423	-0.365	CAMK1,MPRIP,CAMK4,MAPK1,CAMK1D,HRAS,PPP1CB,ROCK2,PTK2,CAMK2D,MAP2K2,PPP1R12A,MAPK3,MAP2K1,PRKCA,SRC,NRAS,CFL1,CXCR4,GNAQ,GNAI1,PLCG1,GNAI2,GNAI3,PLCB4,RRAS2,MAPK14,RHOA,PLCB3,CAMK2G
Semaphorin Signaling in Neurons	3.3	0.453	NaN	DPYSL2,ITGB1,PAK4,ARHGEF12,CFL1,MAPK1,RHOC,DPYSL4,RHOT2,DPYSL5,ROCK1,ROCK2,PTK2,CRMP1,PAK1,RHOG,CFL2,CDK5,PAK3,RHOB,MAPK3,RHOA,PAK2,ARHGAP1
Small Cell Lung Cancer Signaling	3.28	0.405	NaN	RELA,PIK3CA,PA2G4,NFKBIE,CDK4,NFKB1,PIK3R4,BCL2,PTEN,PTK2,RB1,IKBKG,AKT1,PIK3C3,AKT3,BID,IRS2,CHUK,TRAF5,PIK3R2,ATM,PIK3C2A,GRB2,CDK6,SIN3A,TRAF6,TRAF2,MAX,PTPN11,GAB1,CKS1B,CYCS,CDKN1B,CDK2
PEDF Signaling	3.28	0.405	1.219	RELA,TCF4,PIK3CA,MAPK1,NFKBIE,HRAS,NFKB1,PIK3R4,TCF12,BCL2,ROCK2,IKBKG,AKT1,SOD2,PIK3C3,MAPK3,AKT3,IRS2,CHUK,PIK3R2,ATM,NRAS,PIK3C2A,WASF2,GRB2,ZEB1,PNPLA2,ROCK1,RRAS2,MAPK14,PTPN11,GAB1,RHOA,CASP7
Gluconeogenesis I	3.26	0.56	NaN	PGK1,ENO3,ENO2,PGAM2,ME1,MDH1,BPGM,ENO1,GPI,GAPDH,ME2,ALDOA,MDH2,ALDOC
NGF Signaling	3.22	0.376	0.309	MAP2K4,RELA,PIK3CA,MAPK1,RPS6KA3,TRIO,HRAS,CRK,SMPD1,NFKB1,PIK3R4,ROCK2,SHC1,IKBKG,AKT1,RHOG,SMPD4,MAP2K2,MAPK3,PIK3C3,CREB1,SOS1,AKT3,IRS2,PIK3R2,CHUK,MAP2K1,ATM,NRAS,PIK3C2A,GRB2,CREBBP,PLCG1,RPS6KA5,BAX,ATF2,TRAF6,ROCK1,RRAS2,PTPN11,GAB1,CDC42,RHOA,RPS6KA1
Acute Myeloid Leukemia Signaling	3.21	0.396	0.707	MAP2K4,MAP2K6,RELA,PIK3CA,TCF4,BAD,MAPK1,HRAS,NFKB1,PIK3R4,EIF4EBP1,IDH1,MTOR,AKT1,MAP2K2,MAPK3,PIK3C3,SOS1,AKT3,IRS2,JUP,PIK3R2,MAP2K1,ATM,MAP2K7,NRAS,PIK3C2A,GRB2,STAT3,TCF3,RRAS2,ARAF,PTPN11,GAB1,IDH2,PML
IL-1 Signaling	3.21	0.396	1.616	MAP2K6,MAP2K4,PRKACB,ECSIT,RELA,TOLLIP,MAPK1,NFKBIE,TAB2,RACK1,GNA11,NFKB1,PRKAG1,GNG7,IKBKG,PRKAR1B,GNA13,CHUK,TAB1,GNG12,MAP2K7,GNAS,MYD88,GNG2,PRKAR2A,GNAI1,GNAQ,GNAZ,TRAF6,GNAI2,GNAI3,PRKAR2B,MAPK14,GNAO1,GNB2,PRKAR1A
Neuregulin Signaling	3.19	0.398	0.784	ADAM17,BAD,MAPK1,HRAS,CRK,PTEN,SHC1,HSP90B1,MTOR,ITGA3,AKT1,CDK5,MAP2K2,MAPK3,SOS1,AKT3,PIK3R2,MAP2K1,PRKD3,PRKCA,EGFR,ITGB1,SRC,NRAS,GRB2,ERBIN,CRKL,PLCG1,RPS6,PRKCI,RRAS2,PTPN11,HSP90AA1,CDKN1B,PSEN1
CNTF Signaling	3.17	0.429	1.347	PIK3CA,JAK1,MAPK1,RPS6KA3,HRAS,PIK3R4,MTOR,AKT1,MAP2K2,MAPK3,PIK3C3,SOS1,IRS2,PIK3R2,STAT1,MAP2K1,ATM,NRAS,PIK3C2A,GRB2,CNTFR,RPS6KA5,STAT3,RRAS2,PTPN11,GAB1,RPS6KA1
Cholesterol Biosynthesis I	3.17	0.692	NaN	FDFT1,EBP,NSDHL,DHCR7,HSD17B7,LSS,TM7SF2,CYP51A1,LBR
Mevalonate Pathway I	3.17	0.692	NaN	MVD,PMVK,ACAT2,IDI1,MVK,ACAT1,HADHB,HMGCS1,HADHA
Cholesterol Biosynthesis II (via 24,25-dihydrolanosterol)	3.17	0.692	NaN	FDFT1,EBP,NSDHL,DHCR7,HSD17B7,LSS,TM7SF2,CYP51A1,LBR
Cholesterol Biosynthesis III (via Desmosterol)	3.17	0.692	NaN	FDFT1,EBP,NSDHL,DHCR7,HSD17B7,LSS,TM7SF2,CYP51A1,LBR
p53 Signaling	3.16	0.378	-0.928	PIK3CA,PIAS1,RRM2B,CDK4,PIK3R4,BCL2,PTEN,CHEK1,SCO2,RB1,AKT1,PIK3C3,CCNK,ADCK3,AKT3,IRS2,GSK3B,PIK3R2,CTNNB1,CHEK2,ATM,PRKDC,HDAC9,PIK3C2A,GRB2,MED1,TOPBP1,HDAC1,CSNK1D,TIGAR,BAX,TP53BP2,TP53I3,PCNA,MAPK14,PTPN11,GAB1,SIRT1,ATR,GNL3,PML,CDK2
Pyrimidine Deoxyribonucleotides De Novo Biosynthesis I	3.11	0.565	NaN	TYMS,NME4,DUT,RRM2B,RRM2,DTYMK,NME7,RRM1,NME6,NME3,AK1,AK4,CMPK1
Folate Polyglutamylation	3.11	1	NaN	MTHFD1L,SHMT1,FPGS,MTHFD1,SHMT2
P2Y Purigenic Receptor Signaling Pathway	3.08	0.364	1.043	PRKACB,RELA,PIK3CA,MAPK1,PDIA3,RACK1,HRAS,NFKB1,PIK3R4,GNG7,PRKAG1,PLCD1,AKT1,MAP2K2,MAPK3,PIK3C3,CREB1,PRKAR1B,AKT3,IRS2,PIK3R2,PLCD4,MAP2K1,PRKD3,GNG12,ATM,PRKCA,NRAS,PIK3C2A,GRB2,GNG2,CREBBP,GNAI1,PRKAR2A,GNAQ,PLCG1,ATF2,GNAI2,GNAI3,PLCB4,PRKCI,PRKAR2B,RRAS2,PTPN11,GAB1,GNB2,PLCB3,PRKAR1A
CDK5 Signaling	3.06	0.384	0	PRKACB,MAPK1,PPP2R2A,HRAS,PPP1CB,PPP1R14B,PRKAG1,LAMC1,ITGA3,PPP1CC,CDK5,PPP1R12A,PPP1R10,MAP2K2,PPP1R7,MAPK3,LAMB1,PRKAR1B,PPP2R5C,PPP1CA,MAP2K1,ITGB1,LAMA5,NRAS,GNAS,PPP2R5D,PRKAR2A,PPP1R11,PPP2R5A,PPP2R1A,RRAS2,PRKAR2B,MAPK14,MAPT,CAPN1,PPP2R5E,PPP2R1B,PRKAR1A
IL-3 Signaling	3.04	0.398	0.87	GAB2,PIK3CA,JAK1,BAD,MAPK1,HRAS,PIK3R4,SHC1,PAK1,AKT1,MAP2K2,PPP3CB,MAPK3,PIK3C3,SOS1,AKT3,IRS2,PIK3R2,STAT1,MAP2K1,PRKD3,PRKCA,ATM,NRAS,PIK3C2A,GRB2,CRKL,CHP1,STAT3,PRKCI,RRAS2,PTPN11,GAB1
Phosphatidylglycerol Biosynthesis II (Non-plastidic)	3.03	0.538	NaN	GPAM,TAMM41,AGPAT5,LPCAT2,LCLAT1,LPCAT1,PTPMT1,MBOAT2,AGPAT1,PGS1,LPGAT1,GPAT4,CDS2,MBOAT7
Role of PKR in Interferon Induction and Antiviral Response	3.03	0.475	NaN	MAP2K6,RELA,CASP3,NFKBIE,TAB2,NFKB1,EIF2S1,ATF2,TRAF6,TRAF2,IKBKG,MAPK14,AKT1,BID,CYCS,CHUK,TRAF5,EIF2AK2,STAT1
Ceramide Signaling	3	0.387	-2.058	MAP2K4,RELA,PIK3CA,BAD,PPP2R2A,HRAS,SMPD1,NFKB1,PIK3R4,BCL2,KSR1,DIABLO,CTSD,AKT1,SMPD4,PIK3C3,MAPK3,AKT3,IRS2,PPP2R5C,PIK3R2,MAP2K1,ATM,NRAS,PIK3C2A,GRB2,PPP2R5D,CERK,PPP2R5A,PPP2R1A,RRAS2,PTPN11,GAB1,CYCS,PPP2R5E,PPP2R1B
Assembly of RNA Polymerase I Complex	3	0.778	NaN	POLR1D,POLR1C,TAF1A,POLR1A,POLR1B,TAF1C,UBTF
Folate Transformations I	3	0.778	NaN	MTHFD1L,MTHFS,MTHFD2,SHMT1,MTR,MTHFD1,SHMT2
Estrogen-Dependent Breast Cancer Signaling	2.99	0.403	1	HSD17B10,RELA,PIK3CA,MAPK1,HSD17B11,HRAS,NFKB1,PIK3R4,HSD17B8,AKT1,SP1,PIK3C3,MAPK3,CREB1,AKT3,HSD17B12,IRS2,PIK3R2,HSD17B4,ATM,EGFR,SRC,NRAS,PIK3C2A,GRB2,CREBBP,HSD17B7,ATF2,RRAS2,PTPN11,GAB1
Granzyme B Signaling	2.95	0.625	-1.265	ENDOG,PRKDC,CASP3,NUMA1,BID,LMNB2,CYCS,LMNB1,DFFA,PARP1
Gap Junction Signaling	2.94	0.345	NaN	PRKACB,DBN1,MAPK1,HRAS,PIK3R4,TUBB,MAP2K2,MAPK3,IRS2,PRKD3,ATM,TUBB3,TUBB2A,CSNK1D,ITPR1,PTPN11,GAB1,PLCB3,PIK3CA,PDIA3,PRKAG1,TUBB2B,PLCD1,CSNK1E,AKT1,SP3,SP1,PPP3CB,PIK3C3,SOS1,PRKAR1B,TUBA3C/TUBA3D,AKT3,TUBB4A,PIK3R2,CTNNB1,PLCD4,MAP2K1,EGFR,PRKCA,SRC,GNAS,NRAS,PIK3C2A,GRB2,TUBB4B,PRKAR2A,GNAQ,GNAI1,PLCG1,GNAI2,GNAI3,PLCB4,RRAS2,PRKAR2B,PRKCI,TUBB6,PRKAR1A
ErbB Signaling	2.84	0.378	NaN	MAP2K6,MAP2K4,PIK3CA,MAPK1,HRAS,NCK1,PIK3R4,NCK2,SHC1,MTOR,PAK1,AKT1,MAP2K2,MAPK3,PIK3C3,SOS1,IRS2,GSK3B,PIK3R2,MAP2K1,PRKD3,PRKCA,ATM,EGFR,PAK4,NRAS,PIK3C2A,GRB2,PLCG1,MAPK14,PRKCI,RRAS2,PTPN11,GAB1,PAK3,CDC42,PAK2
DNA Double-Strand Break Repair by Homologous Recombination	2.82	0.643	NaN	RAD51,LIG1,POLA1,ATRX,MRE11A,RPA1,RAD50,ATM,NBN
D-myo-inositol (1,4,5)-Trisphosphate Biosynthesis	2.82	0.519	NaN	PIKFYVE,PIP4K2B,PLCG1,PLCD1,PLCB4,PI4K2A,PIP5K1C,CDIPT,PLCB3,PLCD4,PIP4K2A,PI4KB,PIP4K2C,PI4KA
Melanocyte Development and Pigmentation Signaling	2.81	0.379	1.333	PRKACB,PIK3CA,MAPK1,RPS6KA3,HRAS,CRK,PIK3R4,PRKAG1,BCL2,SHC1,MAP2K2,MAPK3,PIK3C3,CREB1,SOS1,PRKAR1B,IRS2,PIK3R2,MAP2K1,ATM,SRC,GNAS,NRAS,PIK3C2A,GRB2,CREBBP,PRKAR2A,PLCG1,RPS6KA5,ATF2,PRKAR2B,RRAS2,PTPN11,GAB1,RPS6KA1,PRKAR1A
Reelin Signaling in Neurons	2.78	0.38	NaN	PAFAH1B2,MAP2K4,PIK3CA,ARHGEF1,PIK3R4,ITGA3,AKT1,CDK5,PIK3C3,IRS2,ARHGEF2,ARHGEF11,GSK3B,PIK3R2,ATM,ITGB1,SRC,MAP2K7,ARHGEF12,PIK3C2A,GRB2,CRKL,MAPK8IP2,MAPK8IP3,MAPK8IP1,APP,APBB1,PTPN11,GAB1,MAPT,LYN,ITGA1,PAFAH1B1,DCX,PAFAH1B3
ERK5 Signaling	2.78	0.413	-0.229	SRC,YWHAG,NRAS,YWHAH,YWHAE,BAD,YWHAB,CREBBP,GNAQ,RPS6KA3,YWHAZ,HRAS,RPS6KA5,ATF2,YWHAQ,RRAS2,AKT1,PTPN11,GAB1,MEF2D,CREB1,FOXO3,GNA13,RPS6KA1,WNK1,EGFR
Unfolded protein response	2.74	0.426	NaN	CALR,MAP2K7,P4HB,HSPA14,HSPH1,HSPA1A/HSPA1B,HSPA9,CANX,DNAJC3,OS9,HSPA5,HSPA2,EIF2A,BCL2,SEL1L,HSPA8,HSPA4,SYVN1,HSP90B1,TRAF2,UBXN4,VCP,DNAJA2
PPARα/RXRα Activation	2.74	0.337	1.347	MAP2K4,PRKACB,TGFBR1,MAPK1,HRAS,AP2A2,IKBKG,MAP2K2,GPD2,FASN,MAPK3,PRKAA1,ACAA1,MED1,CREBBP,NCOA6,NR2C2,MED12,TRAF6,CAND1,PLCB3,HSP90AA1,MAP2K6,RELA,PDIA3,NFKBIE,GNA11,NFKB1,PRKAG1,PLCD1,SHC1,HSP90B1,SOS1,PRKAA2,PRKAR1B,SMAD4,NCOR1,CHUK,GOT2,PLCD4,MAP2K1,PRKCA,MAP2K7,GNAS,NRAS,GRB2,ACOX1,PRKAR2A,CKAP5,GNAQ,PLCG1,AIP,PLCB4,RRAS2,PRKAR2B,MAPK14,NCOR2,MED24,MAP4K4,PRKAR1A
NF-κB Activation by Viruses	2.73	0.384	2.611	RELA,PIK3CA,MAPK1,NFKBIE,HRAS,NFKB1,PIK3R4,ITGA3,IKBKG,AKT1,MAPK3,PIK3C3,ITGAV,AKT3,IRS2,CHUK,PIK3R2,PRKD3,ATM,PRKCA,ITGB1,NRAS,PIK3C2A,GRB2,TRAF2,RIPK1,RRAS2,PRKCI,PTPN11,GAB1,IKBKAP,ITGA1,EIF2AK2
JAK/Stat Signaling	2.7	0.386	1.061	RELA,PIK3CA,JAK1,MAPK1,PIAS1,HRAS,NFKB1,PIK3R4,SHC1,MTOR,AKT1,MAP2K2,PIK3C3,MAPK3,PTPN1,SOS1,AKT3,IRS2,PIK3R2,STAT1,MAP2K1,ATM,NRAS,PIK3C2A,GRB2,GNAQ,STAT3,RRAS2,PIAS4,PTPN11,GAB1,STAT2
CCR3 Signaling in Eosinophils	2.7	0.354	NaN	PIK3CA,MPRIP,CAMK4,MAPK1,RACK1,HRAS,PPP1CB,PIK3R4,GNG7,ROCK2,PAK1,PPP1R12A,CFL2,MAP2K2,MAPK3,PIK3C3,IRS2,PIK3R2,MAP2K1,PRKD3,GNG12,PRKCA,ATM,PAK4,GNAS,NRAS,CFL1,PIK3C2A,GRB2,GNG2,GNAI1,ITPR1,ROCK1,GNAI2,GNAI3,PLCB4,PRKCI,MAPK14,RRAS2,PTPN11,GAB1,PAK3,RHOA,PAK2,GNB2,PLCB3
Renin-Angiotensin Signaling	2.68	0.358	NaN	MAP2K4,PRKACB,RELA,PIK3CA,MAPK1,HRAS,NFKB1,PIK3R4,PRKAG1,PTK2,SHC1,PAK1,MAP2K2,MAPK3,PIK3C3,SOS1,PRKAR1B,IRS2,PIK3R2,STAT1,MAP2K1,PRKD3,PRKCA,ATM,PAK4,NRAS,PIK3C2A,GRB2,PRKAR2A,GNAQ,PLCG1,STAT3,ITPR1,ATF2,MAPK14,PRKCI,PRKAR2B,RRAS2,PTPN11,GAB1,PAK3,PAK2,PRKAR1A
Tryptophan Degradation X (Mammalian, via Tryptamine)	2.67	0.52	NaN	ALDH4A1,ALDH1B1,DDC,ALDH9A1,ALDH2,AKR1A1,MAOB,ALDH1L2,RDH14,ALDH3A2,ALDH1A2,MAOA,ALDH7A1
α-Adrenergic Signaling	2.63	0.379	-0.577	PRKACB,CAMK4,MAPK1,RACK1,HRAS,GNG7,PRKAG1,GYS1,PHKB,MAP2K2,MAPK3,PRKAR1B,MAP2K1,PRKD3,GNG12,PRKCA,GNAS,NRAS,GNG2,GNAQ,PRKAR2A,SLC8A3,GNAI1,PLCG1,PYGB,ITPR1,GNAI2,GNAI3,PRKAR2B,PRKCI,RRAS2,GNB2,PRKAR1A
Melanoma Signaling	2.61	0.418	NaN	PIK3CA,NRAS,PIK3C2A,MAPK1,BAD,GRB2,CDK4,HRAS,PIK3R4,PTEN,RB1,AKT1,RRAS2,MAP2K2,PTPN11,GAB1,PIK3C3,MAPK3,AKT3,IRS2,PIK3R2,MAP2K1,ATM
Axonal Guidance Signaling	2.6	0.297	NaN	DPYSL2,KLC1,MYL6,ARPC5,HRAS,NCK1,BRCC3,NCK2,ITGA3,PAK1,BAIAP2,SRGAP2,IRS2,PLXNB2,GNA13,PRKD3,GNG12,ATM,ACTR2,CFL1,COPS5,CRKL,TUBB2A,L1CAM,DOCK1,ARPC1A,GAB1,ARPC2,GNB2,RTN4,ADAM17,PIK3CA,PLXNA3,ARPC1B,PDIA3,ARHGEF7,GNA11,CRK,PLXNA2,ABLIM1,GNG7,EIF4E,TUBB2B,PLCD1,ACTR3,AKT1,SRGAP1,PIK3C3,SOS1,TUBA3C/TUBA3D,PFN2,ARPC3,PSMD14,TUBB4A,PIK3R2,UNC5C,ITGB1,GRB2,TUBB4B,GNAQ,PLCG1,GNAI3,WIPF1,PAK3,ADAM10,PR…
Caveolar-mediated Endocytosis Signaling	2.6	0.394	NaN	B2M,FLNB,COPZ1,ARCN1,RAB5C,COPA,COPE,COPB2,RAB5B,ITGA3,RAB5A,ITGA9,FLNA,PTPN1,ITGAV,DNM2,EGFR,PRKCA,ITGB1,SRC,FLOT1,COPG2,COPB1,COPG1,FLOT2,ZBTB12,FLNC,ITGA1
Docosahexaenoic Acid (DHA) Signaling	2.6	0.423	NaN	PIK3CA,PIK3C2A,CASP3,BAD,GRB2,GSK3A,BAX,PIK3R4,PNPLA2,APP,BCL2,AKT1,PTPN11,GAB1,PIK3C3,AKT3,BID,IRS2,CYCS,PIK3R2,GSK3B,ATM
Pentose Phosphate Pathway	2.58	0.7	NaN	PGD,TKT,PGLS,TALDO1,G6PD,H6PD,RPIA
Granzyme A Signaling	2.58	0.55	NaN	HIST1H1B,HIST1H1C,ANP32A,SET,HIST1H1E,H1FX,CREBBP,HIST1H1D,HMGB2,H1F0,APEX1
Thrombopoietin Signaling	2.56	0.4	1.177	GAB2,PIK3CA,MAPK1,HRAS,PIK3R4,SHC1,MAP2K2,MAPK3,PIK3C3,SOS1,IRS2,PIK3R2,STAT1,MAP2K1,PRKD3,ATM,PRKCA,NRAS,PIK3C2A,GRB2,PLCG1,STAT3,PRKCI,RRAS2,PTPN11,GAB1
Pentose Phosphate Pathway (Oxidative Branch)	2.49	1	NaN	PGD,PGLS,G6PD,H6PD
2-ketoglutarate Dehydrogenase Complex	2.49	1	NaN	DHTKD1,DLST,DLD,OGDH
Branched-chain α-keto acid Dehydrogenase Complex	2.49	1	NaN	BCKDHA,DLD,DBT,BCKDHB
Heme Biosynthesis from Uroporphyrinogen-III I	2.49	1	NaN	UROD,PPOX,FECH,CPOX
UVA-Induced MAPK Signaling	2.49	0.363	1.372	MAP2K4,PIK3CA,MAPK1,PDIA3,PARP2,RPS6KA3,HRAS,SMPD1,PIK3R4,PLCD1,MTOR,SMPD4,MAPK3,PIK3C3,IRS2,PIK3R2,STAT1,PLCD4,PRKCA,ATM,EGFR,NRAS,PIK3C2A,CASP3,GRB2,ZC3HAV1,PLCG1,RPS6KA5,PARP1,PLCB4,RRAS2,MAPK14,PTPN11,GAB1,PLCB3,CYCS,RPS6KA1
Superoxide Radicals Degradation	2.49	0.75	NaN	SOD2,CAT,NQO1,CYGB,SOD1,GPX7
ErbB2-ErbB3 Signaling	2.47	0.391	NaN	PIK3CA,MAPK1,BAD,HRAS,GSK3A,PIK3R4,PTEN,SHC1,AKT1,MAP2K2,SP1,PIK3C3,MAPK3,SOS1,IRS2,GSK3B,PIK3R2,MAP2K1,ATM,NRAS,PIK3C2A,GRB2,STAT3,RRAS2,PTPN11,GAB1,CDKN1B
Erythropoietin Signaling	2.45	0.38	NaN	RELA,PIK3CA,MAPK1,NFKBIE,HRAS,PIK3R4,NFKB1,SHC1,AKT1,MAP2K2,MAPK3,PIK3C3,SOS1,AKT3,IRS2,PIK3R2,MAP2K1,PRKD3,ATM,PRKCA,SRC,NRAS,PIK3C2A,GRB2,PLCG1,RRAS2,PRKCI,CBL,PTPN11,GAB1
UVB-Induced MAPK Signaling	2.45	0.394	1	MAP2K4,PIK3CA,MAPK1,BAD,RPS6KA3,PIK3R4,EIF4E,EIF4EBP1,MTOR,AKT1,MAPK3,PIK3C3,IRS2,PIK3R2,MAP2K1,PRKD3,ATM,PRKCA,EGFR,PIK3C2A,GRB2,RPS6KA5,PRKCI,MAPK14,PTPN11,GAB1
Zymosterol Biosynthesis	2.43	0.833	NaN	NSDHL,HSD17B7,TM7SF2,CYP51A1,LBR
GDP-mannose Biosynthesis	2.43	0.833	NaN	GMPPB,GPI,GMPPA,PMM2,MPI
Neurotrophin/TRK Signaling	2.43	0.382	0.557	MAP2K6,MAP2K4,PIK3CA,MAPK1,HRAS,PIK3R4,SHC1,AKT1,MAP2K2,MAPK3,PIK3C3,CREB1,SOS1,IRS2,PIK3R2,MAP2K1,ATM,MAP2K7,NRAS,PIK3C2A,GRB2,CREBBP,PLCG1,ATF2,RRAS2,PTPN11,GAB1,CDC42,RPS6KA1
LPS-stimulated MAPK Signaling	2.42	0.372	1.768	MAP2K6,MAP2K4,RELA,PIK3CA,MAPK1,NFKBIE,HRAS,PIK3R4,NFKB1,IKBKG,PAK1,MAP2K2,PIK3C3,MAPK3,CREB1,IRS2,PIK3R2,CHUK,MAP2K1,PRKD3,ATM,PRKCA,NRAS,PIK3C2A,GRB2,ATF2,RRAS2,MAPK14,PRKCI,PTPN11,GAB1,CDC42
Synaptic Long Term Potentiation	2.41	0.35	0.469	PRKACB,CAMK4,MAPK1,PDIA3,GNA11,HRAS,PPP1CB,PPP1R14B,PRKAG1,PLCD1,PPP1CC,CAMK2D,PPP1R12A,PPP3CB,PPP1R10,MAP2K2,PPP1R7,MAPK3,CREB1,PRKAR1B,PPP1CA,PLCD4,MAP2K1,PRKD3,PRKCA,NRAS,CREBBP,CHP1,PRKAR2A,GNAQ,PLCG1,PPP1R11,ITPR1,ATF2,PLCB4,PRKAR2B,PRKCI,RRAS2,PLCB3,RPS6KA1,PRKAR1A,CAMK2G
GM-CSF Signaling	2.4	0.384	0.962	PIK3CA,MAPK1,RACK1,HRAS,PIK3R4,SHC1,AKT1,CAMK2D,MAP2K2,PPP3CB,MAPK3,PIK3C3,SOS1,AKT3,IRS2,PIK3R2,STAT1,MAP2K1,ATM,NRAS,PIK3C2A,GRB2,STAT3,RRAS2,PTPN11,GAB1,LYN,CAMK2G
Glycogen Degradation III	2.38	0.615	NaN	PGM3,GAA,PGM1,PYGB,TYMP,AGL,MTAP,PGM2
Lymphotoxin β Receptor Signaling	2.34	0.388	0.816	RELA,PIK3CA,MAPK1,PIK3R4,NFKB1,DIABLO,IKBKG,AKT1,MAPK3,PIK3C3,AKT3,IRS2,PIK3R2,CHUK,TRAF5,ATM,PIK3C2A,CASP3,GRB2,CREBBP,TRAF6,TRAF2,PTPN11,GAB1,IKBKAP,CYCS
CDP-diacylglycerol Biosynthesis I	2.32	0.5	NaN	TAMM41,GPAM,AGPAT5,LPCAT2,LCLAT1,LPCAT1,AGPAT1,MBOAT2,LPGAT1,GPAT4,CDS2,MBOAT7
RANK Signaling in Osteoclasts	2.29	0.356	0.845	MAP2K6,MAP2K4,RELA,PIK3CA,CAMK4,MAPK1,NFKBIE,TAB2,NFKB1,PIK3R4,IKBKG,AKT1,PPP3CB,MAP2K2,MAPK3,PIK3C3,AKT3,IRS2,CHUK,TRAF5,PIK3R2,MAP2K1,ATM,SRC,MAP2K7,PIK3C2A,GRB2,CHP1,GSN,XIAP,TRAF6,TRAF2,MAPK14,CBL,PTPN11,GAB1
UVC-Induced MAPK Signaling	2.29	0.429	0.471	MAP2K4,SRC,NRAS,MAPK1,HRAS,SMPD1,RRAS2,PRKCI,MAPK14,SMPD4,MAP2K2,ARAF,MAPK3,ATR,MAP2K1,PRKD3,EGFR,PRKCA
Glycogen Degradation II	2.24	0.636	NaN	PGM3,PGM1,PYGB,TYMP,AGL,MTAP,PGM2
CD40 Signaling	2.24	0.372	1.671	MAP2K6,MAP2K4,RELA,PIK3CA,MAPK1,NFKBIE,NFKB1,PIK3R4,TANK,IKBKG,MAP2K2,PIK3C3,MAPK3,IRS2,PIK3R2,CHUK,TRAF5,MAP2K1,ATM,MAP2K7,PIK3C2A,GRB2,STAT3,TRAF6,TRAF2,MAPK14,PTPN11,GAB1,IKBKAP
Leptin Signaling in Obesity	2.21	0.365	1.147	PRKACB,PIK3CA,MAPK1,PDIA3,PDE3A,PIK3R4,PRKAG1,PLCD1,AKT1,MAP2K2,PIK3C3,MAPK3,PRKAR1B,AKT3,IRS2,PIK3R2,PLCD4,MAP2K1,ATM,NPY,PIK3C2A,GRB2,PRKAR2A,PLCG1,STAT3,PLCB4,PRKAR2B,PTPN11,GAB1,PLCB3,PRKAR1A
DNA damage-induced 14-3-3σ Signaling	2.2	0.526	NaN	AKT1,RAD17,HUS1,CCNB2,AKT3,ATR,CDK1,CDK2,CCNB1,ATM
TNFR1 Signaling	2.2	0.408	-0.447	MAP2K4,RELA,PAK4,CASP3,NFKBIE,NFKB1,XIAP,TANK,PAK1,TRAF2,IKBKG,RIPK1,MADD,PAK3,CDC42,PAK2,BID,CYCS,CHUK,CASP7
ErbB4 Signaling	2.18	0.375	1	ADAM17,PIK3CA,MAPK1,HRAS,PSEN2,PIK3R4,SHC1,AKT1,MAP2K2,MAPK3,PIK3C3,SOS1,IRS2,PIK3R2,MAP2K1,PRKD3,ATM,PRKCA,NRAS,PIK3C2A,GRB2,PLCG1,PRKCI,RRAS2,PTPN11,GAB1,PSEN1
Adipogenesis pathway	2.17	0.336	NaN	FGF2,SIN3B,RBBP7,MNAT1,RBP1,CTBP1,HDAC6,LPIN1,AKT1,PAXIP1,CDK5,CTBP2,SETDB1,HDAC7,TBL1XR1,KAT2A,KMT2B,GTF2H3,ATG5,SAP18,HDAC9,CCNH,KAT7,HDAC4,ATG7,HDAC2,SMAD9,HDAC8,HAT1,CDK7,HDAC1,SAP130,SAP30,ERCC2,SIN3A,HDAC5,SIRT2,HDAC3,KDM1A,DLK1,GTF2H4,ERCC3,SIRT1,RPS6KA1,RBBP4
Agrin Interactions at Neuromuscular Junction	2.15	0.377	-1.732	MAP2K4,ITGB1,GABPB1,SRC,PXN,PAK4,NRAS,MAPK1,ARHGEF7,DVL1,HRAS,RAC3,PTK2,LAMC1,ITGA3,PAK1,RRAS2,PAK3,CDC42,MAPK3,PAK2,LAMB1,GABPA,ITGA1,CTTN,EGFR
Ethanol Degradation IV	2.14	0.48	NaN	ALDH4A1,ALDH1B1,ALDH2,ALDH1L2,ALDH3A2,ALDH1A2,CAT,CYGB,GPX7,ALDH9A1,ACSL1,ALDH7A1
4-1BB Signaling in T Lymphocytes	2.13	0.452	0.277	MAP2K4,RELA,IKBKG,TRAF2,MAPK14,MAP2K2,MAPK1,MAPK3,NFKBIE,IKBKAP,CHUK,NFKB1,MAP2K1,ATF2
IL-15 Signaling	2.12	0.368	NaN	RELA,PIK3CA,JAK1,MAPK1,HRAS,PIK3R4,NFKB1,PTK2,SHC1,AKT1,MAP2K2,PIK3C3,MAPK3,AKT3,IRS2,PIK3R2,MAP2K1,ATM,NRAS,PIK3C2A,GRB2,PLCG1,STAT3,RAC3,RRAS2,MAPK14,PTPN11,GAB1
Role of PI3K/AKT Signaling in the Pathogenesis of Influenza	2.12	0.368	0.626	RELA,PIK3CA,MAPK1,NFKBIE,CRK,PIK3R4,NFKB1,MLH1,AKT1,MAP2K2,MAPK3,PIK3C3,AKT3,IRS2,GSK3B,PIK3R2,MAP2K1,ATM,KPNA3,PIK3C2A,GRB2,CRKL,GNAI1,GNAI2,GNAI3,PTPN11,GAB1,ZNF346
BMP signaling pathway	2.12	0.368	0.962	MAP2K4,PRKACB,RELA,MAGED1,CAMK4,MAPK1,HRAS,NFKB1,PRKAG1,MAP2K2,MAPK3,CREB1,SOS1,PRKAR1B,SMAD4,MAP2K1,TAB1,NRAS,SMAD9,GRB2,CREBBP,PRKAR2A,XIAP,ATF2,RRAS2,PRKAR2B,MAPK14,PRKAR1A
Phenylalanine Degradation IV (Mammalian, via Side Chain)	2.12	0.571	NaN	ALDH2,MAOB,ALDH3A2,GOT1,SLC27A3,GOT2,ACSF3,MAOA
Sucrose Degradation V (Mammalian)	2.11	0.667	NaN	KHK,TPI1,ALDOA,GALM,TKFC,ALDOC
Leucine Degradation I	2.11	0.667	NaN	BCAT1,BCAT2,MCCC1,IVD,ACADM,MCCC2
Ketolysis	2.11	0.667	NaN	BDH2,ACAT2,ACAT1,HADHB,OXCT1,HADHA
SAPK/JNK Signaling	2.07	0.346	-0.174	MAP2K4,PIK3CA,HRAS,CRK,PIK3R4,GNG7,HNRNPK,SHC1,PIK3C3,SOS1,IRS2,GNA13,PIK3R2,TAB1,ATM,MAP2K7,NRAS,PIK3C2A,GRB2,CRKL,GNG2,MAPK8IP2,MAPK8IP3,MAPK8IP1,RAC3,ATF2,MAP4K3,DAXX,TRAF2,RRAS2,RIPK1,PTPN11,GAB1,CDC42,MAP4K5,MAP4K4
IL-8 Signaling	2.05	0.315	0.397	MAP2K4,MAPK1,RACK1,HRAS,PIK3R4,PTK2,ROCK2,IKBKG,RHOG,RHOB,MAP2K2,MAPK3,ITGAV,IRS2,GNA13,PRKD3,GNG12,ATM,PLD3,GNG2,RAC3,TRAF6,ARAF,GAB1,PTPN11,RHOA,GNB2,RELA,PIK3CA,RHOT2,IQGAP1,NFKB1,GNG7,EIF4EBP1,BCL2,MTOR,AKT1,PIK3C3,AKT3,CHUK,PIK3R2,MAP2K1,VASP,LASP1,EGFR,PRKCA,SRC,NRAS,GNAS,PIK3C2A,GRB2,RHOC,GNAI1,BAX,CSTB,GNAI2,ROCK1,GNAI3,RRAS2,PRKCI,PAK2,MAP4K4
γ-linolenate Biosynthesis II (Animals)	2.05	0.529	NaN	ACSL3,FADS2,ACSL4,SLC27A3,CYB5A,CYB5R3,SLC27A4,ACSL1,FADS1
IL-17A Signaling in Airway Cells	2.03	0.364	0.756	MAP2K4,RELA,PIK3CA,JAK1,MAPK1,NFKBIE,PIK3R4,NFKB1,PTEN,IKBKG,AKT1,MAP2K2,PIK3C3,MAPK3,AKT3,IRS2,GSK3B,CHUK,PIK3R2,MAP2K1,ATM,PIK3C2A,GRB2,STAT3,TRAF6,MAPK14,PTPN11,GAB1
Cholecystokinin/Gastrin-mediated Signaling	2.03	0.347	NaN	MAP2K6,MAP2K4,MAPK1,RHOT2,HRAS,BCAR1,ROCK2,PTK2,SHC1,RHOG,MAP2K2,RHOB,MAPK3,SOS1,GNA13,MAP2K1,PRKD3,PRKCA,EGFR,SRC,PXN,NRAS,RHOC,GRB2,GNAQ,ITPR1,ATF2,ROCK1,PLCB4,RRAS2,MAPK14,PRKCI,RHOA,MEF2D,PLCB3
Role of Tissue Factor in Cancer	2.03	0.336	NaN	PIK3CA,MAPK1,GNA11,RPS6KA3,HRAS,PIK3R4,EIF4E,PTEN,MTOR,ITGA3,PAK1,AKT1,CFL2,MAPK3,PIK3C3,ITGAV,AKT3,IRS2,PIK3R2,GNA13,ATM,PRKCA,EGFR,ITGB1,SRC,P4HB,NRAS,CASP3,CFL1,PIK3C2A,GRB2,GNAQ,RPS6KA5,RRAS2,MAPK14,PTPN11,GAB1,PDXP,CDC42,LYN,RPS6KA1
HGF Signaling	2.03	0.339	0.164	MAP2K4,PIK3CA,MAPK1,HRAS,PIK3R4,PTK2,ITGA3,PAK1,AKT1,MAP2K2,PIK3C3,MAPK3,SOS1,AKT3,IRS2,PIK3R2,MAP2K1,PRKD3,PRKCA,ATM,ITGB1,PXN,MAP2K7,NRAS,PIK3C2A,GRB2,CRKL,PLCG1,STAT3,ELF1,ATF2,DOCK1,ELF2,PRKCI,RRAS2,PTPN11,GAB1,CDC42,CDK2
Superpathway of Serine and Glycine Biosynthesis I	1.98	0.714	NaN	PSAT1,PHGDH,UBAC2,SHMT1,SHMT2
Acetyl-CoA Biosynthesis I (Pyruvate Dehydrogenase Complex)	1.98	0.714	NaN	PDHA1,DLAT,DLD,DBT,PDHB
HER-2 Signaling in Breast Cancer	1.97	0.352	NaN	TSC1,PIK3CA,BAD,HRAS,GSK3A,PIK3R4,AKT1,PIK3C3,SOS1,TSC2,AKT3,IRS2,GSK3B,PIK3R2,PRKD3,PRKCA,ATM,EGFR,ITGB1,NRAS,PIK3C2A,GRB2,CDK6,PLCG1,RRAS2,PRKCI,PTPN11,GAB1,CDC42,CDKN1B,PARD3
CTLA4 Signaling in Cytotoxic T Lymphocytes	1.92	0.343	NaN	B2M,AP2A1,PIK3CA,PPP2R2A,AP2B1,CLTB,AP1B1,PIK3R4,AP2A2,AKT1,PIK3C3,AKT3,IRS2,PPP2R5C,PIK3R2,ATM,AP2M1,PIK3C2A,GRB2,AP1M1,PPP2R5D,CLTC,PLCG1,AP2S1,PPP2R5A,AP1S1,PPP2R1A,PTPN11,GAB1,ZBTB12,CLTA,PPP2R5E,PPP2R1B,AP1G1
Gαq Signaling	1.9	0.319	0.438	RELA,PIK3CA,CAMK4,MAPK1,ADRBK1,NFKBIE,GNA11,RHOT2,RACK1,NFKB1,PIK3R4,GNG7,ROCK2,IKBKG,AKT1,GYS1,RHOG,PPP3CB,MAP2K2,RHOB,PIK3C3,MAPK3,AKT3,IRS2,CHUK,PIK3R2,GSK3B,MAP2K1,PRKD3,GNG12,PRKCA,ATM,GNAS,PLD3,PIK3C2A,GRB2,RHOC,CSK,CHP1,GNG2,GNAQ,PLCG1,ITPR1,ROCK1,PLCB4,PRKCI,PTPN11,GAB1,RHOA,GNB2,PLCB3
Telomere Extension by Telomerase	1.89	0.533	NaN	TERF2,XRCC6,HNRNPA2B1,TERF2IP,MRE11A,XRCC5,RAD50,NBN
Cardiac β-adrenergic Signaling	1.88	0.326	-0.73	PRKACB,AKAP12,AKAP8,ADRBK1,PPP2R2A,PDE3A,PDE12,RACK1,AKAP9,PPP1CB,ATP2A2,PPP1R14B,PRKAG1,GNG7,AKAP11,PPP1CC,PPP1R12A,PPP1R10,PPP1R7,PRKAR1B,TDP2,PPP2R5C,PKIA,PPP1CA,APEX1,GNG12,GNAS,ADRBK2,PPP2R5D,GNG2,SLC8A3,PRKAR2A,PPP1R11,PDE4B,PPP2R5A,AKAP13,PPP2R1A,PRKAR2B,GNB2,PPP2R5E,PPP2R1B,PDE6D,PRKAR1A,AKAP1
Tetrahydrofolate Salvage from 5,10-methenyltetrahydrofolate	1.88	0.8	NaN	MTHFD1L,MTHFD2,MTHFD1,GART
CMP-N-acetylneuraminate Biosynthesis I (Eukaryotes)	1.88	0.8	NaN	GNE,NAGK,CMAS,NANS
2-oxobutanoate Degradation I	1.88	0.8	NaN	PCCA,DLD,PCCB,MUT
dTMP De Novo Biosynthesis	1.88	0.8	NaN	TYMS,SHMT1,DHFR,SHMT2
NADH Repair	1.87	1	NaN	NAXE,GAPDH,NAXD
5-aminoimidazole Ribonucleotide Biosynthesis I	1.87	1	NaN	PFAS,PPAT,GART
S-methyl-5-thio-α-D-ribose 1-phosphate Degradation	1.87	1	NaN	APIP,ADI1,MRI1
Glutathione Biosynthesis	1.87	1	NaN	GCLC,GCLM,GSS
Tetrahydrobiopterin Biosynthesis I	1.87	1	NaN	GCH1,PTS,SPR
Inosine-5'-phosphate Biosynthesis II	1.87	1	NaN	ADSL,PAICS,ATIC
Hypusine Biosynthesis	1.87	1	NaN	DHPS,EIF5A,DOHH
Thiosulfate Disproportionation III (Rhodanese)	1.87	1	NaN	MPST,MOCS3,TST
Oxidized GTP and dGTP Detoxification	1.87	1	NaN	DDX6,RUVBL2,NUDT1
Tetrahydrobiopterin Biosynthesis II	1.87	1	NaN	GCH1,PTS,SPR
4-aminobutyrate Degradation I	1.87	1	NaN	SUCLG2,ABAT,ALDH5A1
Cancer Drug Resistance By Drug Efflux	1.85	0.388	NaN	ABCB1,PIK3CA,NRAS,MAPK1,HRAS,NFKB1,PTEN,RRAS2,AKT1,MAP2K2,ARAF,ABCC1,MAPK3,YBX1,FOXO3,AKT3,PIK3R2,PDK1,MAP2K1
GDNF Family Ligand-Receptor Interactions	1.83	0.355	0.408	MAP2K4,PIK3CA,MAPK1,HRAS,NCK1,PIK3R4,SHC1,MAP2K2,MAPK3,PIK3C3,SOS1,CREB1,IRS2,PIK3R2,RASA1,MAP2K1,ATM,NRAS,PIK3C2A,GRB2,PLCG1,ITPR1,PDLIM7,RRAS2,GAB1,PTPN11,CDC42
Ketogenesis	1.81	0.6	NaN	BDH2,ACAT2,ACAT1,HADHB,HMGCS1,HADHA
Calcium Transport I	1.81	0.6	NaN	ATP2C1,ATP2B1,ANXA5,ATP2A2,ATP2B4,ATP2B2
Role of p14/p19ARF in Tumor Suppression	1.79	0.395	-1.807	NPM1,PIK3CA,PIK3C2A,GRB2,NPM3,SF3A1,PIK3R4,RB1,GAB1,PTPN11,PIK3C3,SENP3,IRS2,PIK3R2,UBTF,POLR3D,ATM
Systemic Lupus Erythematosus Signaling	1.78	0.302	NaN	PRPF19,MAPK1,TXNL4A,HRAS,PIK3R4,SART1,MAPK3,PRPF4B,PRPF40A,SNRPD1,IRS2,PRPF40B,SNU13,LSM3,SNRPA1,LSM4,ATM,PRPF38A,LSM6,SNRPA,SNRPF,SNRNP27,CBL,PPIH,GAB1,PTPN11,LSM1,SF3B4,LSM7,CD2BP2,PIK3CA,CAMK4,PRPF3,PRPF8,HNRNPA2B1,SNRPE,PRPF4,SNRPG,LSM2,LSM14A,MTOR,RNPC3,AKT1,EFTUD2,PIK3C3,SOS1,AKT3,SNRPD2,PIK3R2,SNRPD3,PRPF31,HNRNPC,SNRNP40,LSM14B,NRAS,PIK3C2A,GRB2,PLCG1,PRPF38B,PRPF18,RRAS2,LSM12,SNRPB2,SNR…
Glioma Invasiveness Signaling	1.77	0.357	1.4	PIK3CA,MAPK1,HMMR,RHOT2,HRAS,PIK3R4,PTK2,RHOG,RHOB,MAPK3,PIK3C3,ITGAV,IRS2,PIK3R2,ATM,TIMP2,NRAS,PIK3C2A,RHOC,GRB2,RRAS2,PTPN11,GAB1,RHOA,CD44
Gα12/13 Signaling	1.76	0.323	-0.156	MAP2K4,RELA,PIK3CA,MAPK1,MYL6,NFKBIE,HRAS,ARHGEF1,MYL6B,NFKB1,PIK3R4,PTK2,ROCK2,IKBKG,AKT1,MAP2K2,MAPK3,PIK3C3,AKT3,IRS2,GNA13,CHUK,PIK3R2,CTNNB1,MAP2K1,RASA1,ATM,VAV2,SRC,MAP2K7,PXN,NRAS,PIK3C2A,GRB2,ROCK1,CDH2,RRAS2,PTPN11,GAB1,CDC42,RHOA,MEF2D
Assembly of RNA Polymerase III Complex	1.72	0.538	NaN	GTF3C1,GTF3C4,GTF3C2,GTF3C3,GTF3C5,SF3A1,POLR3D
Pyrimidine Ribonucleotides De Novo Biosynthesis	1.72	0.412	NaN	NME4,NUDT9,CTPS2,UMPS,NME7,CTPS1,NME6,NME3,NUDT5,AK1,AK4,CMPK1,CAD,CANT1
IL-2 Signaling	1.7	0.359	0.853	PIK3CA,JAK1,NRAS,PIK3C2A,MAPK1,GRB2,HRAS,PIK3R4,CSNK2A2,SHC1,RRAS2,AKT1,MAP2K2,PTPN11,GAB1,PIK3C3,MAPK3,SOS1,AKT3,IRS2,PIK3R2,MAP2K1,ATM
Mouse Embryonic Stem Cell Pluripotency	1.69	0.33	0.845	TCF4,PIK3CA,JAK1,MAPK1,HRAS,PIK3R4,AKT1,MAP2K2,MAPK3,PIK3C3,SOS1,AKT3,SMAD4,IRS2,GSK3B,PIK3R2,CTNNB1,MAP2K1,TAB1,ATM,NRAS,PIK3C2A,SMAD9,GRB2,DVL1,CREBBP,STAT3,TCF3,XIAP,DVL2,RRAS2,MAPK14,PTPN11,GAB1,DVL3
Role of NFAT in Regulation of the Immune Response	1.66	0.306	1.043	MAPK1,RACK1,HRAS,GSK3A,PIK3R4,IKBKG,MAP2K2,MAPK3,XPO1,IRS2,GSK3B,GNA13,GNG12,ATM,GNG2,CSNK1D,ITPR1,GNAZ,ATF2,PTPN11,GAB1,GNAO1,GNB2,PLCB3,RELA,PIK3CA,CAMK4,NFKBIE,GNA11,NFKB1,GNG7,CSNK1E,AKT1,PPP3CB,PIK3C3,SOS1,AKT3,PIK3R2,CHUK,MAP2K1,GNAS,NRAS,PIK3C2A,GRB2,CHP1,GNAQ,GNAI1,PLCG1,GNAI2,GNAI3,PLCB4,RRAS2,MEF2D,LYN,IKBKAP,GATA4
Citrulline Biosynthesis	1.65	0.625	NaN	GLS,OAT,ARG2,ALDH18A1,GLS2
Leukocyte Extravasation Signaling	1.62	0.3	0.135	MAP2K4,MYL6,MAPK1,WASL,MLLT4,PIK3R4,PTK2,ROCK2,ITGA3,CTNNA2,MAP2K2,EZR,ARHGAP12,IRS2,PRKD3,ATM,TIMP2,CRKL,RDX,PTPN11,CLDN12,GAB1,JAM3,CDC42,RHOA,ARHGAP35,ITGA1,ACTN4,CTTN,ARHGAP1,CD99,PIK3CA,CTNNA1,CRK,RAPGEF4,BCAR1,PIK3C3,SIPA1,VCL,PIK3R2,CTNNB1,VASP,ACTN1,PRKCA,VAV2,ITGB1,SRC,PXN,PIK3C2A,CXCR4,GRB2,GNAI1,PLCG1,GNAI2,ROCK1,GNAI3,WIPF1,MAPK14,PRKCI,FER,CD44,MSN,CTNND1
Pancreatic Adenocarcinoma Signaling	1.62	0.322	1.414	MAP2K4,RELA,PIK3CA,TGFBR1,JAK1,RALA,BAD,MAPK1,PA2G4,CDK4,NFKB1,PIK3R4,BCL2,RAD51,RB1,AKT1,MAP2K2,MAPK3,PIK3C3,AKT3,SMAD4,IRS2,PIK3R2,STAT1,MAP2K1,EGFR,ATM,PLD3,PIK3C2A,GRB2,STAT3,RALBP1,SIN3A,PTPN11,GAB1,CDC42,CDKN1B,CDK2
Amyotrophic Lateral Sclerosis Signaling	1.61	0.324	NaN	PIK3CA,RAB5C,NEFL,GPX1,RAB5B,PIK3R4,BCL2,PAK1,RAB5A,PIK3C3,BID,AKT3,IRS2,PIK3R2,ATM,CAPN5,PIK3C2A,CASP3,GRB2,NEFM,NEFH,SOD1,BAX,XIAP,CCS,CAPNS1,PTPN11,GAB1,CAPN1,CAT,GLUL,CAPN2,CYCS,CAPN7,CASP7,SSR4
Phospholipase C Signaling	1.59	0.295	-0.885	MPRIP,MYL6,MAPK1,RACK1,HRAS,MYL6B,ARHGEF1,HDAC6,ITGA3,RHOG,RHOB,MAP2K2,MAPK3,HDAC7,ARHGEF11,GNA13,PRKD3,GNG12,HDAC4,PLD3,HDAC2,HDAC8,RALB,CREBBP,GNG2,ITPR1,ATF2,HDAC5,MARCKS,HDAC3,RHOA,GNB2,PLCB3,ARHGEF18,PEBP1,RELA,CAMK4,RALA,ARHGEF7,RHOT2,RPS6KA3,PPP1CB,NFKB1,GNG7,SHC1,PPP1R12A,PPP3CB,AHNAK,SOS1,CREB1,ARHGEF2,MAP2K1,PRKCA,ITGB1,SRC,HDAC9,NRAS,ARHGEF12,GNAS,GRB2,RHOC,HDAC1,CHP1,GNAQ,PLCG1,PLCB4,…
Ovarian Cancer Signaling	1.59	0.312	NaN	PRKACB,PIK3CA,TCF4,MAPK1,PA2G4,CDK4,HRAS,PIK3R4,MLH1,PRKAG1,BCL2,PTEN,RAD51,RB1,MTOR,AKT1,MAP2K2,MAPK3,PIK3C3,PRKAR1B,AKT3,IRS2,GSK3B,PIK3R2,CTNNB1,MAP2K1,EGFR,ATM,SRC,PMS2,NRAS,PIK3C2A,GRB2,DVL1,PRKAR2A,TCF3,SIN3A,PRKAR2B,RRAS2,MSH2,PTPN11,GAB1,MSH6,CD44,PRKAR1A
FGF Signaling	1.58	0.333	0.73	MAP2K6,PIK3CA,MAPK1,FGF2,HRAS,CRK,PIK3R4,AKT1,MAPK3,PIK3C3,SOS1,CREB1,AKT3,IRS2,PIK3R2,MAP2K1,ATM,PRKCA,PIK3C2A,GRB2,CRKL,CREBBP,PLCG1,RPS6KA5,ITPR1,STAT3,ATF2,MAPK14,PTPN11,GAB1
Glioblastoma Multiforme Signaling	1.57	0.308	1.18	TSC1,PIK3CA,MAPK1,PDIA3,RHOT2,CDK4,HRAS,PIK3R4,PTEN,PLCD1,SHC1,RB1,MTOR,AKT1,RHOG,RHOB,MAP2K2,PIK3C3,MAPK3,SOS1,TSC2,AKT3,IRS2,PIK3R2,GSK3B,CTNNB1,PLCD4,MAP2K1,EGFR,ATM,PDGFRB,SRC,NRAS,PIK3C2A,GRB2,RHOC,CDK6,PLCG1,ITPR1,TCF3,PLCB4,RRAS2,PTPN11,GAB1,CDC42,RHOA,PLCB3,CDKN1B,CDK2
UDP-N-acetyl-D-galactosamine Biosynthesis II	1.56	0.545	NaN	HK1,GNPDA1,GPI,HK2,PGM3,UAP1
Cdc42 Signaling	1.55	0.305	-1.622	MAP2K4,MPRIP,MAPK1,MYL6,WASL,ARPC5,MYL6B,EXOC6,EXOC7,CLIP1,ITGA3,PAK1,CFL2,BAIAP2,EXOC2,GSK3B,EXOC3,RASA1,IQGAP3,ACTR2,CFL1,FGD1,ATF2,ARPC1A,CDC42,ARPC2,PARD3,FNBP1L,B2M,RALA,ARPC1B,PPP1CB,IQGAP1,DIAPH1,ACTR3,PPP1R12A,LLGL1,ARPC3,ITGB1,VAV2,SRC,EXOC1,PAK4,WIPF1,CDC42BPA,MAPK14,EXOC8,PRKCI,PAK3,EXOC4,PAK2
Lipid Antigen Presentation by CD1	1.54	0.423	NaN	B2M,CALR,AP2M1,AP2A1,PDIA3,AP2B1,PSAP,CANX,AP1B1,AP2A2,AP2S1
Antiproliferative Role of TOB in T Cell Signaling	1.54	0.423	NaN	CCNA2,RB1,TGFBR1,MAPK1,PABPC4,CUL1,SMAD4,CDKN1B,RPS6KA1,SKP1,CDK2
Netrin Signaling	1.53	0.385	NaN	PRKACB,CHP1,UNC5B,PRKAR2A,NCK1,ABLIM1,RAC3,PRKAG1,ENAH,NCK2,PRKAR2B,PPP3CB,PRKAR1B,PRKAR1A,UNC5C
Urate Biosynthesis/Inosine 5'-phosphate Degradation	1.52	0.5	NaN	NT5C3A,IMPDH2,IMPDH1,NT5C1A,PNP,NT5C2,NT5C
Putrescine Degradation III	1.52	0.435	NaN	ALDH4A1,ALDH1B1,ALDH2,MAOB,ALDH1L2,ALDH3A2,ALDH1A2,ALDH9A1,ALDH7A1,MAOA
Mitochondrial L-carnitine Shuttle Pathway	1.51	0.471	NaN	ACSL3,CPT1A,CPT2,ACSL4,SLC27A3,CPT1C,SLC27A4,ACSL1
Arginine Degradation VI (Arginase 2 Pathway)	1.5	0.667	NaN	OAT,ARG2,PYCR2,PYCR1
Thioredoxin Pathway	1.5	0.667	NaN	TXN,NXN,TXNRD2,TXNRD1
Glycine Cleavage Complex	1.5	0.667	NaN	GCSH,DLD,GLDC,AMT
Selenocysteine Biosynthesis II (Archaea and Eukaryotes)	1.5	0.667	NaN	SEPHS2,SEPHS1,SARS2,SARS
Glycogen Biosynthesis II (from UDP-D-Glucose)	1.5	0.667	NaN	GYS1,UGP2,GYG1,GBE1
Rapoport-Luebering Glycolytic Shunt	1.5	0.667	NaN	MINPP1,TIGAR,PGAM2,BPGM
Macropinocytosis Signaling	1.47	0.333	1.279	PIK3CA,USP6NL,HRAS,PIK3R4,RAB5A,PAK1,PIK3C3,IRS2,PIK3R2,PRKD3,PRKCA,ATM,ITGB1,SRC,NRAS,PIK3C2A,GRB2,ANKFY1,PLCG1,PRKCI,RRAS2,ABI1,PTPN11,GAB1,CDC42,RHOA,ACTN4
Ephrin A Signaling	1.47	0.35	NaN	VAV2,PIK3CA,PIK3C2A,CFL1,GRB2,PIK3R4,BCAR1,ROCK2,PTK2,ROCK1,PAK1,CFL2,PTPN11,GAB1,CDC42,PIK3C3,RHOA,ADAM10,IRS2,PIK3R2,ATM
Death Receptor Signaling	1.45	0.326	-1.3	MAP2K4,RELA,NFKBIE,PARP2,NFKB1,DFFA,BCL2,ACIN1,TANK,DIABLO,IKBKG,BID,HTRA2,CHUK,MAP2K7,CASP3,ZC3HAV1,LMNA,TBK1,XIAP,PARP1,ROCK1,DAXX,TRAF2,RIPK1,CYCS,SPTAN1,MAP4K4,CASP7,HSPB1
IL-17 Signaling	1.44	0.329	NaN	MAP2K6,MAP2K4,RELA,PIK3CA,JAK1,MAPK1,HRAS,PIK3R4,NFKB1,AKT1,MAP2K2,PIK3C3,MAPK3,AKT3,IRS2,GSK3B,PIK3R2,MAP2K1,ATM,NRAS,PIK3C2A,GRB2,ATF2,TRAF6,RRAS2,MAPK14,PTPN11,GAB1
Noradrenaline and Adrenaline Degradation	1.43	0.375	NaN	HSD17B10,ALDH4A1,ALDH1B1,ALDH9A1,ADH5,ALDH2,MAOB,AKR1A1,ALDH1L2,RDH14,ALDH3A2,COMT,ALDH1A2,ALDH7A1,MAOA
B Cell Receptor Signaling	1.41	0.297	0.272	MAP2K4,GAB2,BAD,MAPK1,HRAS,GSK3A,PIK3R4,PTEN,PTK2,IKBKG,CAMK2D,CFL2,MAP2K2,MAPK3,IRS2,GSK3B,ATM,CFL1,CREBBP,TCF3,ATF2,PTPN11,INPP5F,GAB1,CDC42,CAMK2G,MAP2K6,RELA,PIK3CA,CAMK4,NFKBIE,INPPL1,NFKB1,OCRL,SHC1,MTOR,AKT1,PPP3CB,PIK3C3,CREB1,SOS1,AKT3,PIK3R2,CHUK,MAP2K1,VAV2,MAP2K7,NRAS,PIK3C2A,GRB2,CSK,RRAS2,MAPK14,SYNJ1,LYN
Tec Kinase Signaling	1.41	0.3	0.973	MAP2K4,JAK1,RACK1,PIK3R4,PTK2,ITGA3,PAK1,RHOG,RHOB,IRS2,GNA13,PRKD3,GNG12,ATM,GNG2,STAT3,GNAZ,GAB1,PTPN11,RHOA,GNAO1,GNB2,STAT2,RELA,PIK3CA,GTF2I,RHOT2,GNA11,NFKB1,GNG7,PIK3C3,PIK3R2,STAT1,PRKCA,ITGB1,VAV2,SRC,PAK4,GNAS,PIK3C2A,RHOC,GRB2,GNAI1,GNAQ,PLCG1,GNAI2,GNAI3,PRKCI,PAK3,PAK2,LYN
Heme Biosynthesis II	1.39	0.556	NaN	UROD,PPOX,FECH,CPOX,HMBS
GDP-glucose Biosynthesis	1.39	0.556	NaN	HK1,HK2,PGM3,PGM1,PGM2
Tumoricidal Function of Hepatic Natural Killer Cells	1.39	0.417	0.378	ENDOG,M6PR,SERPINB9,CASP3,BID,CYCS,BAX,CASP7,DFFA,AIFM1
iNOS Signaling	1.37	0.364	NaN	RELA,CAMK4,JAK1,MAPK1,MYD88,NFKBIE,CREBBP,IFNGR1,HMGA1,NFKB1,TRAF6,IKBKG,MAPK14,CHUK,STAT1,TAB1
Tryptophan Degradation III (Eukaryotic)	1.37	0.429	NaN	HSD17B10,ACAT2,ACAT1,HADHB,HSD17B4,HADHA,HADH,GCDH,HSD17B8
Oxidative Ethanol Degradation III	1.37	0.429	NaN	ALDH4A1,ALDH1B1,ALDH2,ALDH1L2,ALDH3A2,ALDH1A2,ALDH9A1,ACSL1,ALDH7A1
Oncostatin M Signaling	1.36	0.382	0.832	SHC1,JAK1,NRAS,RRAS2,MAP2K2,MAPK1,GRB2,MAPK3,SOS1,HRAS,STAT3,STAT1,MAP2K1
TWEAK Signaling	1.36	0.382	0.277	RELA,CASP3,NFKBIE,NFKB1,BAG4,XIAP,IKBKG,TRAF2,RIPK1,BID,CYCS,CHUK,CASP7
D-myo-inositol (1,4,5)-trisphosphate Degradation	1.35	0.444	NaN	IMPA1,SYNJ1,INPP5F,SEC16A,BPNT1,INPPL1,OCRL,PMPCA
Heme Degradation	1.35	0.75	NaN	BLVRA,BLVRB,HMOX2
Methylmalonyl Pathway	1.35	0.75	NaN	PCCA,PCCB,MUT
Glutathione Redox Reactions II	1.35	0.75	NaN	GSR,TXNDC12,PDIA3
Proline Biosynthesis I	1.35	0.75	NaN	ALDH18A1,PYCR2,PYCR1
Arginine Degradation I (Arginase Pathway)	1.35	0.75	NaN	ALDH4A1,OAT,ARG2
N-acetylglucosamine Degradation II	1.35	0.75	NaN	GNPDA1,NAGK,AMDHD2
Prolactin Signaling	1.34	0.325	1.177	PIK3CA,MAPK1,HRAS,PIK3R4,SHC1,MAP2K2,SP1,MAPK3,PIK3C3,SOS1,IRS2,PIK3R2,STAT1,MAP2K1,PRKD3,ATM,PRKCA,NRAS,PIK3C2A,GRB2,CREBBP,PLCG1,STAT3,RRAS2,PRKCI,PTPN11,GAB1
Relaxin Signaling	1.3	0.3	NaN	PRKACB,RELA,PIK3CA,MAPK1,PDE12,PDE3A,NFKBIE,RACK1,GNA11,NFKB1,PIK3R4,PRKAG1,GNG7,AKT1,MAPK3,PIK3C3,CREB1,PRKAR1B,AKT3,TDP2,IRS2,GNA13,PIK3R2,MAP2K1,APEX1,GNG12,ATM,GNAS,PIK3C2A,GRB2,GNG2,GNAI1,PRKAR2A,GNAQ,PDE4B,GNAZ,GNAI2,GNAI3,PRKAR2B,PTPN11,GAB1,GNAO1,GNB2,PRKAR1A,PDE6D
PI3K Signaling in B Lymphocytes	1.29	0.305	0.507	CD81,RELA,PIK3CA,CAMK4,MAPK1,PDIA3,NFKBIE,HRAS,NFKB1,PTEN,PLCD1,IKBKG,CAMK2D,AKT1,PPP3CB,MAP2K2,MAPK3,FOXO3,CREB1,AKT3,IRS2,CHUK,PIK3R2,MAP2K1,PLCD4,VAV2,NRAS,CHP1,PLCG1,ITPR1,ATF2,PLCB4,RRAS2,PRKCI,CBL,LYN,PLCB3,PLEKHA1,CAMK2G
Superpathway of D-myo-inositol (1,4,5)-trisphosphate Metabolism	1.27	0.4	NaN	MINPP1,IMPA1,SYNJ1,INPP5F,SEC16A,BPNT1,INPPL1,OCRL,PMPCA,PTEN
Production of Nitric Oxide and Reactive Oxygen Species in Macrophages	1.25	0.29	1.069	MAP2K4,APOB,JAK1,MAPK1,ARG2,PIK3R4,PPP1R14B,IKBKG,RHOG,RHOB,PPP1R7,MAPK3,IRS2,PPP1CA,PRKD3,ATM,CREBBP,PPP1R11,IFNGR1,PCYOX1,PPP2R1A,GAB1,PTPN11,RHOA,RELA,PIK3CA,PPP2R2A,NFKBIE,RHOT2,PPP1CB,NFKB1,PPP1CC,AKT1,PPP1R12A,PPP1R10,PIK3C3,AKT3,PPP2R5C,CHUK,PIK3R2,STAT1,MAP2K1,PRKCA,MAP2K7,PIK3C2A,RHOC,GRB2,PPP2R5D,PLCG1,PPP2R5A,MAPK14,PRKCI,CAT,PPP2R5E,PPP2R1B,CLU
Neuropathic Pain Signaling In Dorsal Horn Neurons	1.25	0.307	2.197	PRKACB,PIK3CA,CAMK4,CAMK1,CAMK1D,MAPK1,PDIA3,PIK3R4,PRKAG1,PLCD1,CAMK2D,MAPK3,PIK3C3,CREB1,PRKAR1B,IRS2,PIK3R2,PLCD4,PRKD3,PRKCA,ATM,SRC,PIK3C2A,GRB2,PRKAR2A,PLCG1,ITPR1,PLCB4,PRKAR2B,PRKCI,PTPN11,GAB1,PLCB3,PRKAR1A,CAMK2G
Spliceosomal Cycle	1.24	1	NaN	U2AF1/U2AF1L5,U2AF2
β-alanine Degradation I	1.24	1	NaN	ABAT,ALDH6A1
Guanine and Guanosine Salvage I	1.24	1	NaN	PNP,HPRT1
Palmitate Biosynthesis I (Animals)	1.24	1	NaN	OXSM,FASN
L-cysteine Degradation III	1.24	1	NaN	MPST,GOT1
Uridine-5'-phosphate Biosynthesis	1.24	1	NaN	CAD,UMPS
L-glutamine Biosynthesis II (tRNA-dependent)	1.24	1	NaN	GATB,QRSL1
Fatty Acid Biosynthesis Initiation II	1.24	1	NaN	OXSM,FASN
Cysteine Biosynthesis/Homocysteine Degradation	1.24	1	NaN	CBS/CBSL,CTH
Adenine and Adenosine Salvage I	1.24	1	NaN	PNP,APRT
GDP-L-fucose Biosynthesis I (from GDP-D-mannose)	1.24	1	NaN	TSTA3,GMDS
Cardiolipin Biosynthesis II	1.24	1	NaN	PTPMT1,PGS1
Formaldehyde Oxidation II (Glutathione-dependent)	1.24	1	NaN	ADH5,ESD
Glycine Biosynthesis I	1.24	1	NaN	SHMT1,SHMT2
Glutamine Degradation I	1.24	1	NaN	GLS,GLS2
Pyrimidine Ribonucleotides Interconversion	1.23	0.375	NaN	NUDT5,NME3,NME4,AK1,NUDT9,CTPS2,AK4,CMPK1,NME7,CTPS1,CANT1,NME6
Xenobiotic Metabolism Signaling	1.22	0.28	NaN	MAP2K4,CAMK1,MAPK1,CAMK1D,HRAS,GCLC,PIK3R4,ARNT,MAOB,CAMK2D,MAP2K2,SUMO1,ALDH3A2,KEAP1,MAPK3,IRS2,PRKD3,ALDH6A1,ATM,ALDH7A1,GSTK1,ALDH1B1,HDAC4,MED1,GSTM3,CREBBP,ALDH9A1,HDAC5,PPP2R1A,GAB1,PTPN11,RBX1,ALDH1A2,NCOA1,HSP90AA1,ALDH18A1,ALDH16A1,GSTP1,CAMK2G,MAP2K6,RELA,ALDH4A1,PIK3CA,CAMK4,PPP2R2A,NQO2,NFKB1,PTGES3,CUL3,HSP90B1,PIK3C3,PPP2R5C,PIK3R2,MAP2K1,ALDH5A1,PRKCA,ABCB1,SRA1,MAP2K7,NRAS,PIK3C2…
Role of IL-17A in Arthritis	1.22	0.328	NaN	MAP2K4,MAP2K6,RELA,PIK3CA,PIK3C2A,MAPK1,GRB2,NFKBIE,PIK3R4,NFKB1,ATF2,MAPK14,PTPN11,MAP2K2,GAB1,PIK3C3,MAPK3,IRS2,PIK3R2,RPS6KA1,MAP2K1,ATM
Sphingosine-1-phosphate Signaling	1.22	0.303	1.667	PIK3CA,MAPK1,PDIA3,RHOT2,SMPD1,PIK3R4,PLCD1,PTK2,RHOG,AKT1,SMPD4,RHOB,MAPK3,PIK3C3,AKT3,IRS2,GNA13,PIK3R2,PLCD4,PDGFRB,ATM,PIK3C2A,CASP3,GRB2,RHOC,GNAI1,GNAQ,PLCG1,ASAH1,GNAI2,GNAI3,PLCB4,PTPN11,GAB1,RHOA,PLCB3,CASP7
Aspartate Degradation II	1.22	0.571	NaN	GOT1,MDH1,MDH2,GOT2
Histamine Degradation	1.21	0.421	NaN	ALDH4A1,ALDH1B1,ALDH2,ALDH1L2,ALDH3A2,ALDH1A2,ALDH9A1,ALDH7A1
FcγRIIB Signaling in B Lymphocytes	1.2	0.34	0.471	MAP2K4,SHC1,PIK3CA,AKT1,RRAS2,NRAS,PTPN11,GAB1,PIK3C2A,GRB2,PIK3C3,SOS1,LYN,HRAS,IRS2,PIK3R2,PIK3R4,ATM
Parkinson's Signaling	1.19	0.438	NaN	UCHL1,MAPK14,CASP3,MAPK1,PARK7,CYCS,SNCA
PPAR Signaling	1.19	0.312	-0.186	RELA,MAPK1,NFKBIE,HRAS,NFKB1,SHC1,IKBKG,HSP90B1,MAP2K2,MAPK3,SOS1,NCOR1,CHUK,MAP2K1,TAB1,PDGFRB,SRA1,NRAS,MED1,GRB2,CREBBP,AIP,TRAF6,TRAF2,RRAS2,NCOA1,HSP90AA1,NCOR2,MAP4K4
Glucose and Glucose-1-phosphate Degradation	1.18	0.5	NaN	HK1,HK2,PGM3,PGM1,PGM2
Glycine Betaine Degradation	1.18	0.5	NaN	SARDH,SRR,SHMT1,SHMT2,SDSL
Oleate Biosynthesis II (Animals)	1.18	0.462	NaN	SCD,SCD5,FADS2,CYB5A,ALDH6A1,FADS1
Stearate Biosynthesis I (Animals)	1.17	0.361	NaN	BDH2,ACSL3,GNPAT,ELOVL1,ACOT7,SLC27A4,FASN,PPT1,ACSL4,DBT,SLC27A3,ACOT9,ACSL1
Antiproliferative Role of Somatostatin Receptor 2	1.17	0.32	1.091	SRC,PIK3CA,NRAS,PIK3C2A,MAPK1,GRB2,GNG2,RACK1,HRAS,PIK3R4,GNG7,RRAS2,MAP2K2,PTPN11,GAB1,PIK3C3,MAPK3,GNB2,IRS2,PIK3R2,CDKN1B,MAP2K1,GNG12,ATM
IL-6 Signaling	1.16	0.299	0.973	MAP2K6,MAP2K4,RELA,PIK3CA,MAPK1,NFKBIE,HRAS,NFKB1,PIK3R4,SHC1,IKBKG,AKT1,MAP2K2,MAPK3,PIK3C3,SOS1,AKT3,IRS2,CHUK,PIK3R2,MAP2K1,TAB1,ATM,ABCB1,MAP2K7,NRAS,PIK3C2A,GRB2,STAT3,TRAF6,CSNK2A2,TRAF2,MAPK14,RRAS2,PTPN11,GAB1,MAP4K4,HSPB1
Neuroprotective Role of THOP1 in Alzheimer's Disease	1.13	0.35	NaN	PRKACB,YWHAE,PRKAR2A,THOP1,IDE,PRKAG1,APP,PRKAR2B,NFYA,MAPT,CREB1,PRKAR1B,ECE1,PRKAR1A
Dopamine-DARPP32 Feedback in cAMP Signaling	1.12	0.29	0.48	PRKACB,CAMK4,PPP2R2A,PDIA3,PPP1CB,ATP2A2,PPP1R14B,PRKAG1,PLCD1,CSNK1E,PPP1CC,PPP1R12A,CDK5,PPP1R10,PPP3CB,PPP1R7,CREB1,PRKAR1B,PPP2R5C,PPP1CA,PLCD4,PRKD3,PRKCA,GNAS,PPP2R5D,CREBBP,CHP1,GNAI1,CSNK1D,PRKAR2A,GNAQ,PLCG1,PPP1R11,ITPR1,PPP2R5A,ATF2,GNAI2,GNAI3,PLCB4,PPP2R1A,PRKCI,PRKAR2B,PLCB3,PPP2R5E,PPP2R1B,CAMKK2,PRKAR1A
TR/RXR Activation	1.12	0.306	NaN	PIK3CA,CAMK4,ME1,PIK3R4,MTOR,AKT1,NCOA2,PIK3C3,FASN,AKT3,IRS2,NCOR1,TBL1XR1,PIK3R2,ATM,PIK3C2A,SLC2A1,GRB2,MED1,NCOA6,PFKP,ENO1,HDAC3,LDLR,PTPN11,GAB1,NCOA1,STRBP,ACACA,NCOR2
Sonic Hedgehog Signaling	1.1	0.367	-1.667	PRKACB,PRKAR2B,ADRBK1,PRKAR1B,PRKAR2A,GSK3B,CDK1,PRKAG1,CCNB1,PRKAR1A,DYRK1A
D-myo-inositol (1,3,4)-trisphosphate Biosynthesis	1.09	0.4	NaN	MINPP1,SYNJ1,INPP5F,SEC16A,INPPL1,OCRL,PMPCA,PTEN
Ethanol Degradation II	1.09	0.351	NaN	ADH5,HSD17B10,ALDH2,ALDH1B1,ALDH4A1,AKR1A1,ALDH1L2,ALDH3A2,RDH14,ALDH1A2,ACSL1,ALDH9A1,ALDH7A1
Natural Killer Cell Signaling	1.05	0.295	NaN	PIK3CA,MAPK1,HRAS,INPPL1,NCK1,PIK3R4,OCRL,SHC1,PAK1,AKT1,MAP2K2,MAPK3,PIK3C3,SOS1,AKT3,IRS2,PIK3R2,MAP2K1,PRKD3,PRKCA,ATM,VAV2,PAK4,NRAS,PIK3C2A,GRB2,PLCG1,RAC3,PRKCI,RRAS2,PTPN11,SYNJ1,INPP5F,GAB1,PAK3,PAK2
Serine Biosynthesis	1.04	0.6	NaN	PSAT1,PHGDH,UBAC2
Trans, trans-farnesyl Diphosphate Biosynthesis	1.04	0.6	NaN	FDPS,IDI1,GGPS1
Galactose Degradation I (Leloir Pathway)	1.04	0.6	NaN	GALT,GALK1,GALM
Glutamate Degradation III (via 4-aminobutyrate)	1.04	0.6	NaN	SUCLG2,ABAT,ALDH5A1
Superpathway of Citrulline Metabolism	1.03	0.429	NaN	GLS,OAT,ARG2,ALDH18A1,GLS2,ASL
GPCR-Mediated Nutrient Sensing in Enteroendocrine Cells	1.03	0.306	NaN	PRKACB,PDIA3,GNA11,RAPGEF4,PRKAG1,GNG7,PLCD1,PRKAR1B,PRKD3,PLCD4,GNG12,PRKCA,GNAS,GNG2,GNAQ,GNAI1,PRKAR2A,PLCG1,ITPR1,GNAI2,GNAI3,PLCB4,PRKCI,PRKAR2B,PLCB3,PRKAR1A
IL-22 Signaling	1.02	0.375	1	MAP2K4,JAK1,AKT1,MAPK14,MAPK1,MAPK3,AKT3,STAT3,STAT1
Fc Epsilon RI Signaling	1.02	0.294	0.507	MAP2K6,MAP2K4,PIK3CA,MAPK1,HRAS,INPPL1,PIK3R4,OCRL,AKT1,MAP2K2,PIK3C3,MAPK3,SOS1,AKT3,IRS2,PIK3R2,MAP2K1,PRKD3,PRKCA,ATM,VAV2,MAP2K7,NRAS,PIK3C2A,GRB2,PLCG1,RAC3,MAPK14,PRKCI,RRAS2,SYNJ1,PTPN11,INPP5F,GAB1,LYN
IL-9 Signaling	1.01	0.333	2.324	RELA,PIK3CA,JAK1,PIK3C2A,GRB2,STAT3,PIK3R4,NFKB1,GAB1,PTPN11,PIK3C3,IRS2,PIK3R2,STAT1,ATM
Type II Diabetes Mellitus Signaling	1	0.291	0.557	MAP2K4,RELA,PIK3CA,MAPK1,NFKBIE,PKM,SMPD1,NFKB1,PIK3R4,SLC27A4,PRKAG1,IKBKG,MTOR,AKT1,SMPD4,MAPK3,PIK3C3,PRKAA2,PRKAA1,ACSL4,AKT3,IRS2,CHUK,PIK3R2,PRKD3,ATM,PRKCA,MAP2K7,ACSL3,PIK3C2A,GRB2,TRAF2,PRKCI,PTPN11,GAB1,SLC27A3,ACSL1
Endoplasmic Reticulum Stress Pathway	0.981	0.381	NaN	CALR,TRAF2,HSP90B1,CASP3,DNAJC3,EIF2S1,HSPA5,CASP7
Cell Cycle Regulation by BTG Family Proteins	0.965	0.343	NaN	RB1,PPP2R1A,CNOT7,PPP2R2A,PPP2R5D,CDK4,PPP2R5C,PPP2R5E,PPP2R1B,CDK2,PPP2R5A,PRMT1
Nitric Oxide Signaling in the Cardiovascular System	0.952	0.292	1.616	PRKACB,PIK3CA,CAMK4,MAPK1,SLC7A1,ARG2,PIK3R4,ATP2A2,PRKAG1,HSP90B1,AKT1,MAP2K2,MAPK3,PIK3C3,PRKAA1,PRKAR1B,AKT3,IRS2,PIK3R2,MAP2K1,PRKD3,PRKCA,ATM,PIK3C2A,GRB2,PRKAR2A,ITPR1,PRKAR2B,PRKCI,PTPN11,GAB1,HSP90AA1,PRKAR1A
Role of MAPK Signaling in the Pathogenesis of Influenza	0.93	0.306	NaN	MAP2K6,PAFAH1B2,PNPLA8,MAP2K4,MAP2K7,NRAS,MAPK1,CASP3,HRAS,BAX,ATF2,BCL2,AKT1,MAPK14,RRAS2,MAP2K2,MAPK3,AKT3,PAFAH1B1,MAP2K1,PRKCA,PAFAH1B3
G Protein Signaling Mediated by Tubby	0.923	0.344	NaN	PLCB4,GNAS,RACK1,GNG2,GNB2,GNAQ,PLCG1,PLCB3,TUB,GNG12,GNG7
HMGB1 Signaling	0.918	0.286	0.324	MAP2K6,MAP2K4,RELA,PIK3CA,MAPK1,RHOT2,RBBP7,HRAS,NFKB1,PIK3R4,HMGB1,AKT1,RHOG,RHOB,SP1,MAP2K2,MAPK3,PIK3C3,AKT3,IRS2,PIK3R2,KAT2A,MAP2K1,ATM,MAP2K7,NRAS,KAT7,PIK3C2A,HAT1,GRB2,RHOC,IFNGR1,RRAS2,MAPK14,PTPN11,GAB1,CDC42,RHOA
Vitamin-C Transport	0.905	0.4	NaN	SLC2A1,TXN,NXN,TXNRD2,TXNRD1,GSTO1
Polyamine Regulation in Colon Cancer	0.881	0.364	NaN	PSME1,TCF4,MAX,PSMF1,PSME2,PSME4,CTNNB1,PSME3
Fatty Acid α-oxidation	0.881	0.364	NaN	ALDH4A1,ALDH1B1,ALDH2,ALDH1L2,ALDH3A2,ALDH1A2,ALDH9A1,ALDH7A1
TNFR2 Signaling	0.881	0.345	0.632	MAP2K4,TANK,RELA,TRAF2,IKBKG,NFKBIE,TBK1,CHUK,NFKB1,XIAP
HIF1α Signaling	0.872	0.287	NaN	PIK3CA,MAPK1,HRAS,NAA10,PIK3R4,TCEB2,TCEB1,LDHB,ARNT,AKT1,MAPK3,PIK3C3,AKT3,IRS2,PIK3R2,APEX1,ATM,NRAS,PIK3C2A,SLC2A1,GRB2,COPS5,CREBBP,RRAS2,MAPK14,EGLN1,PTPN11,GAB1,CUL2,RBX1,NCOA1,HSP90AA1,LDHA
Activation of IRF by Cytosolic Pattern Recognition Receptors	0.869	0.306	1.606	MAP2K4,RELA,PPIB,NFKBIE,CREBBP,TBK1,NFKB1,ADAR,ATF2,TANK,TRAF6,IKBKG,RIPK1,MAVS,IKBKAP,STAT2,PIN1,CHUK,STAT1
B Cell Activating Factor Signaling	0.863	0.325	0.577	MAP2K4,TRAF6,RELA,TRAF2,MAP2K7,IKBKG,MAPK14,MAPK1,NFKBIE,IKBKAP,TRAF5,CHUK,NFKB1
Methylglyoxal Degradation I	0.843	0.667	NaN	HAGH,GLO1
Coenzyme A Biosynthesis	0.843	0.667	NaN	PPCS,COASY
D-glucuronate Degradation I	0.843	0.667	NaN	AKR1A1,DCXR
Biotin-carboxyl Carrier Protein Assembly	0.843	0.667	NaN	HLCS,ACACA
Glutamate Degradation II	0.843	0.667	NaN	GOT1,GOT2
S-adenosyl-L-methionine Biosynthesis	0.843	0.667	NaN	MAT2B,MAT2A
L-serine Degradation	0.843	0.667	NaN	SRR,SDSL
N-acetylglucosamine Degradation I	0.843	0.667	NaN	GNPDA1,AMDHD2
Aspartate Biosynthesis	8.43E-01	6.67E-01	NaN	GOT1,GOT2
GADD45 Signaling	8.38E-01	3.68E-01	NaN	PCNA,CDK4,ATR,CDK1,CDK2,CCNB1,ATM
Glutathione Redox Reactions I	8.38E-01	3.68E-01	NaN	GSR,MGST2,GPX1,GPX4,GPX7,PRDX6,GSTK1
eNOS Signaling	8.28E-01	2.77E-01	0.667	PRKACB,PIK3CA,CAMK4,HSPA14,HSPA1A/HSPA1B,SLC7A1,HSPA5,PIK3R4,PRKAG1,HSPA4,CCNA2,NOSIP,HSP90B1,AKT1,STUB1,PIK3C3,PRKAR1B,PRKAA2,PRKAA1,AKT3,IRS2,PIK3R2,PRKD3,DNM2,ATM,PRKCA,GNAS,CASP3,PIK3C2A,GRB2,HSPA9,PRKAR2A,GNAQ,PLCG1,ITPR1,HSPA2,HSPA8,PRKCI,PRKAR2B,PTPN11,GAB1,HSP90AA1,PRKAR1A
Proline Biosynthesis II (from Arginine)	8.19E-01	5E-01	NaN	OAT,PYCR2,PYCR1
Pentose Phosphate Pathway (Non-oxidative Branch)	8.19E-01	5E-01	NaN	TKT,TALDO1,RPIA
UDP-N-acetyl-D-glucosamine Biosynthesis II	8.19E-01	5E-01	NaN	GFPT1,PGM3,UAP1
Molybdenum Cofactor Biosynthesis	8.19E-01	5E-01	NaN	GPHN,NFS1,MOCS3
CD27 Signaling in Lymphocytes	8.05E-01	3.08E-01	0.258	MAP2K4,MAP2K6,RELA,MAP2K7,CASP3,NFKBIE,NFKB1,TRAF2,IKBKG,MAP2K2,BID,IKBKAP,CYCS,CHUK,TRAF5,MAP2K1
Regulation of IL-2 Expression in Activated and Anergic T Lymphocytes	7.78E-01	2.91E-01	NaN	VAV2,MAP2K4,RELA,MAP2K7,TGFBR1,CAMK4,NRAS,MAPK1,GRB2,NFKBIE,CHP1,PLCG1,HRAS,NFKB1,IKBKG,RRAS2,MAP2K2,PPP3CB,MAPK3,SOS1,SMAD4,CHUK,MAP2K1
April Mediated Signaling	7.55E-01	3.16E-01	0.000	MAP2K4,TRAF6,RELA,TRAF2,MAP2K7,IKBKG,MAPK14,MAPK1,NFKBIE,TRAF5,CHUK,NFKB1
Fatty Acid Activation	7.49E-01	3.85E-01	NaN	ACSL3,ACSL4,SLC27A3,SLC27A4,ACSL1
Guanosine Nucleotides Degradation III	7.49E-01	3.85E-01	NaN	NT5C3A,NT5C1A,PNP,NT5C2,NT5C
1D-myo-inositol Hexakisphosphate Biosynthesis II (Mammalian)	7.45E-01	3.5E-01	NaN	ITPK1,SYNJ1,INPP5F,SEC16A,INPPL1,OCRL,PMPCA
Purine Nucleotides Degradation II (Aerobic)	7.45E-01	3.5E-01	NaN	NT5C3A,IMPDH2,IMPDH1,NT5C1A,PNP,NT5C2,NT5C
Wnt/Ca+ pathway	7.4E-01	2.98E-01	0.775	RELA,PDIA3,CREBBP,DVL1,PLCG1,ROR1,NFKB1,ATF2,PLCD1,DVL2,PLCB4,CREB1,PLCB3,DVL3,GSK3B,PLCD4,PRKCA
VEGF Family Ligand-Receptor Interactions	7.24E-01	2.84E-01	0.600	PIK3CA,MAPK1,HRAS,PIK3R4,SHC1,AKT1,MAP2K2,MAPK3,PIK3C3,SOS1,AKT3,IRS2,PIK3R2,MAP2K1,PRKD3,ATM,PRKCA,NRAS,PIK3C2A,GRB2,PLCG1,PRKCI,RRAS2,GAB1,PTPN11
Dopamine Degradation	7.12E-01	3.14E-01	NaN	ALDH4A1,ALDH1B1,ALDH2,MAOB,ALDH1L2,ALDH3A2,COMT,ALDH1A2,ALDH9A1,ALDH7A1,MAOA
Role of JAK1, JAK2 and TYK2 in Interferon Signaling	7.11E-01	3.33E-01	2.000	RELA,JAK1,PTPN2,IFNGR1,STAT2,STAT3,STAT1,NFKB1
Colorectal Cancer Metastasis Signaling	6.97E-01	2.63E-01	0.962	MAP2K4,PRKACB,JAK1,TGFBR1,MAPK1,ADRBK1,BAD,MSH3,RACK1,HRAS,PIK3R4,RHOG,MAP2K2,RHOB,MAPK3,IRS2,GSK3B,GNG12,ATM,CASP3,ADRBK2,GNG2,IFNGR1,STAT3,TCF3,GAB1,PTPN11,RHOA,GNB2,RELA,TCF4,PIK3CA,LRP6,RHOT2,NFKB1,MLH1,GNG7,PRKAG1,APPL1,AKT1,PIK3C3,SOS1,PRKAR1B,AKT3,SMAD4,PIK3R2,CTNNB1,STAT1,MAP2K1,EGFR,SRC,NRAS,GNAS,PIK3C2A,GRB2,RHOC,DVL1,PRKAR2A,BAX,RRAS2,PRKAR2B,MSH2,MSH6,LRP1,PRKAR1A
Role of RIG1-like Receptors in Antiviral Innate Immunity	6.82E-01	3.02E-01	0.302	TANK,TRAF6,RELA,IKBKG,TRAF2,RIPK1,NFKBIE,CREBBP,MAVS,TBK1,CHUK,NFKB1,TRIM25
T Cell Receptor Signaling	6.7E-01	2.75E-01	NaN	MAP2K4,RELA,PIK3CA,CAMK4,MAPK1,HRAS,PIK3R4,NFKB1,IKBKG,MAP2K2,PPP3CB,PIK3C3,MAPK3,SOS1,IRS2,PIK3R2,CHUK,RASA1,MAP2K1,ATM,VAV2,NRAS,PIK3C2A,GRB2,CSK,PLCG1,CBL,RRAS2,PTPN11,GAB1
CD28 Signaling in T Helper Cells	6.61E-01	2.71E-01	-0.686	MAP2K4,RELA,PIK3CA,CAMK4,ARPC1B,NFKBIE,ARPC5,NFKB1,PIK3R4,IKBKG,PAK1,AKT1,ACTR3,PPP3CB,MAP2K2,PIK3C3,AKT3,ARPC3,IRS2,CHUK,PIK3R2,MAP2K1,ATM,ACTR2,PIK3C2A,GRB2,CSK,CHP1,PLCG1,ITPR1,ARPC1A,PTPN11,GAB1,CDC42,ARPC2
Ubiquinol-10 Biosynthesis (Eukaryotic)	6.46E-01	3.57E-01	NaN	MICAL1,BCKDHA,ECHDC1,MICAL3,BCKDHB
Role of JAK family kinases in IL-6-type Cytokine Signaling	6.39E-01	3.2E-01	NaN	MAP2K4,JAK1,MAPK14,PTPN11,MAPK1,MAPK3,STAT3,STAT1
Role of IL-17F in Allergic Inflammatory Airway Diseases	6.29E-01	2.95E-01	-0.277	TRAF6,RELA,MAP2K2,MAPK1,MAPK3,CREB1,CREBBP,RPS6KA3,RPS6KA5,RPS6KA1,NFKB1,MAP2K1,ATF2
Triacylglycerol Biosynthesis	6.29E-01	2.95E-01	NaN	GPAM,AGPAT5,LPCAT2,LPIN1,LCLAT1,LPCAT1,AGPAT1,MBOAT2,DBT,ELOVL1,LPGAT1,GPAT4,MBOAT7
Methylthiopropionate Biosynthesis	6.22E-01	1E00	NaN	ADI1
Acyl Carrier Protein Metabolism	6.22E-01	1E00	NaN	AASDHPPT
Acetyl-CoA Biosynthesis III (from Citrate)	6.22E-01	1E00	NaN	ACLY
Glutamine Biosynthesis I	6.22E-01	1E00	NaN	GLUL
Glutamate Removal from Folates	6.22E-01	1E00	NaN	GGH
Xanthine and Xanthosine Salvage	6.22E-01	1E00	NaN	PNP
Sorbitol Degradation I	6.22E-01	1E00	NaN	SORD
L-cysteine Degradation II	6.22E-01	1E00	NaN	CTH
Asparagine Biosynthesis I	6.22E-01	1E00	NaN	ASNS
Adenine and Adenosine Salvage VI	6.22E-01	1E00	NaN	ADK
Phosphatidylethanolamine Biosynthesis III	6.22E-01	1E00	NaN	PTDSS2
Lanosterol Biosynthesis	6.22E-01	1E00	NaN	LSS
D-mannose Degradation	6.22E-01	1E00	NaN	MPI
Alanine Biosynthesis III	6.22E-01	1E00	NaN	NFS1
IL-4 Signaling	6.17E-01	2.76E-01	NaN	PIK3CA,NRAS,JAK1,PIK3C2A,GRB2,HRAS,INPPL1,HMGA1,PIK3R4,OCRL,SHC1,MTOR,AKT1,RRAS2,SYNJ1,PTPN11,INPP5F,GAB1,PIK3C3,SOS1,AKT3,IRS2,PIK3R2,ATM
Arsenate Detoxification I (Glutaredoxin)	6.15E-01	5E-01	NaN	PNP,GSTO1
Catecholamine Biosynthesis	6.15E-01	5E-01	NaN	DDC,DBH
Phenylethylamine Degradation I	6.15E-01	5E-01	NaN	ALDH2,ALDH3A2
Myo-inositol Biosynthesis	6.15E-01	5E-01	NaN	ISYNA1,IMPA1
Geranylgeranyldiphosphate Biosynthesis	6.15E-01	5E-01	NaN	FDPS,GGPS1
Glycerol-3-phosphate Shuttle	6.15E-01	5E-01	NaN	GPD1L,GPD2
Melatonin Degradation II	6.15E-01	5E-01	NaN	MAOB,MAOA
L-cysteine Degradation I	6.15E-01	5E-01	NaN	GOT1,GOT2
Phenylalanine Degradation I (Aerobic)	6.15E-01	5E-01	NaN	PCBD1,QDPR
Dolichyl-diphosphooligosaccharide Biosynthesis	5.92E-01	3.64E-01	NaN	ALG5,DPM1,ALG1,DPM3
GPCR-Mediated Integration of Enteroendocrine Signaling Exemplified by an L Cell	5.92E-01	2.78E-01	NaN	PRKACB,GNAS,PDIA3,GNA11,GNAQ,PRKAR2A,GNAI1,PLCG1,ITPR1,PRKAG1,PLCD1,GNAI2,GNAI3,PLCB4,PRKAR2B,GAL,PRKAR1B,PLCB3,PLCD4,PRKAR1A
NAD Salvage Pathway II	5.73E-01	3.08E-01	NaN	NT5C3A,ACP2,NT5C1A,NUDT12,NMNAT1,ACP1,NT5C2,NT5C
Regulation of the Epithelial-Mesenchymal Transition Pathway	5.58E-01	2.59E-01	NaN	MAP2K4,MAP2K6,RELA,PIK3CA,ADAM17,TCF4,JAK1,TGFBR1,MAPK1,FGF2,HRAS,PSEN2,PIK3R4,NFKB1,MAML1,NOTCH2,AKT1,MAP2K2,MAPK3,PIK3C3,SOS1,AKT3,SMAD4,IRS2,PIK3R2,GSK3B,CTNNB1,MAP2K1,EGFR,ATM,PDGFRB,MAP2K7,NRAS,PIK3C2A,GRB2,DVL1,ZEB1,STAT3,TCF3,PYGO2,CDH2,DVL2,RRAS2,ARAF,PTPN11,GAB1,RHOA,DVL3,PSEN1
Role of Oct4 in Mammalian Embryonic Stem Cell Pluripotency	5.35E-01	2.83E-01	NaN	PCGF6,PPP1R8,PHC1,TDRD7,PHC3,SH3GLB1,PARP1,WWP2,FAM208A,RB1,AQR,PHB,ASH2L
Calcium Signaling	5.33E-01	2.58E-01	0.209	PRKACB,MYH10,CAMK4,CAMK1,MYH9,CAMK1D,MAPK1,MYL6,ATP2B1,TPM1,MYL6B,ATP2A2,PRKAG1,HDAC6,CAMK2D,PPP3CB,MAPK3,CREB1,HDAC7,PRKAR1B,ASPH,TPM4,HDAC9,CALR,LETM1,HDAC4,HDAC2,HDAC8,ATP2C1,HDAC1,CREBBP,CHP1,SLC8A3,PRKAR2A,TPM3,ITPR1,ATP2B2,HDAC5,ATF2,HDAC3,PRKAR2B,MEF2D,ATP2B4,CAMKK2,PRKAR1A,CAMK2G
Histidine Degradation III	5.33E-01	3.75E-01	NaN	MTHFD1L,MTHFD2,MTHFD1
Synaptic Long Term Depression	5.26E-01	2.6E-01	0.324	PAFAH1B2,MAPK1,PDIA3,PPP2R2A,GNA11,HRAS,PLCD1,MAP2K2,MAPK3,PPP2R5C,GNA13,PLCD4,MAP2K1,PRKD3,PRKCA,PNPLA8,GNAS,NRAS,PPP2R5D,GNAQ,GNAI1,PLCG1,ITPR1,GNAZ,PPP2R5A,GNAI2,GNAI3,PLCB4,PPP2R1A,PRKCI,RRAS2,GNAO1,LYN,PLCB3,PPP2R5E,PAFAH1B1,PPP2R1B,PAFAH1B3
IL-15 Production	5.14E-01	2.96E-01	NaN	PTK2,RELA,JAK1,PRKCI,TWF1,STAT1,NFKB1,PTK7
IL-17A Signaling in Fibroblasts	5.02E-01	2.86E-01	NaN	TRAF6,RELA,IKBKG,MAPK14,MAPK1,MAPK3,NFKBIE,CHUK,GSK3B,NFKB1
Acyl-CoA Hydrolysis	5E-01	3.33E-01	NaN	PPT1,GNPAT,ACOT7,ACOT9
Corticotropin Releasing Hormone Signaling	4.93E-01	2.61E-01	0.962	PRKACB,CAMK4,MAPK1,ARPC5,PRKAG1,MAP2K2,MAPK3,CREB1,PRKAR1B,JUND,PRKD3,MAP2K1,PRKCA,GNAS,CREBBP,GNAQ,GNAI1,PRKAR2A,PLCG1,ITPR1,ATF2,GNAI2,GNAI3,PRKAR2B,MAPK14,PRKCI,MEF2D,GNAO1,PRKAR1A
NF-κB Signaling	4.91E-01	2.56E-01	1.809	PRKACB,MAP2K6,RELA,PIK3CA,TGFBR1,NFKBIE,TAB2,HRAS,NFKB1,PIK3R4,TANK,TNIP1,IKBKG,AKT1,PIK3C3,AKT3,TDP2,IRS2,GSK3B,CHUK,TRAF5,PIK3R2,TAB1,EGFR,ATM,PDGFRB,MAP2K7,NRAS,HDAC2,PIK3C2A,MYD88,GRB2,HDAC1,CREBBP,TBK1,IGF2R,TRAF6,CSNK2A2,TRAF2,RRAS2,RIPK1,ARAF,PTPN11,GAB1,EIF2AK2,MAP4K4
Role of JAK1 and JAK3 in γc Cytokine Signaling	4.88E-01	2.68E-01	NaN	PIK3CA,JAK1,NRAS,PIK3C2A,MAPK1,GRB2,HRAS,STAT3,PIK3R4,SHC1,RRAS2,PTPN11,GAB1,PIK3C3,MAPK3,IRS2,PIK3R2,STAT1,ATM
Chondroitin Sulfate Degradation (Metazoa)	4.83E-01	3.12E-01	NaN	MGEA5,CD44,HEXB,HEXA,ARSB
γ-glutamyl Cycle	4.83E-01	3.12E-01	NaN	GGCT,GCLC,GCLM,GSS,GGT7
Trehalose Degradation II (Trehalase)	4.64E-01	4E-01	NaN	HK1,HK2
Creatine-phosphate Biosynthesis	4.64E-01	4E-01	NaN	CKB,MAP4K4
Lysine Degradation II	4.64E-01	4E-01	NaN	AASDHPPT,ALDH7A1
Lysine Degradation V	4.64E-01	4E-01	NaN	AASDHPPT,ALDH7A1
IL-10 Signaling	4.55E-01	2.65E-01	NaN	MAP2K4,MAP2K6,RELA,JAK1,MAPK1,BLVRA,NFKBIE,BLVRB,ARG2,STAT3,NFKB1,TRAF6,IKBKG,MAPK14,SP1,CHUK,MAP4K4,TAB1
Thyroid Cancer Signaling	4.55E-01	2.75E-01	NaN	SHC1,TCF4,NRAS,RRAS2,MAP2K2,MAPK1,MAPK3,HRAS,TCF3,CTNNB1,MAP2K1
Transcriptional Regulatory Network in Embryonic Stem Cells	4.55E-01	2.75E-01	NaN	SET,TRIM24,RIF1,ISL1,CDYL,L1CAM,STAT3,GATA4,SIX3,ZFHX3,SMARCAD1
Endothelin-1 Signaling	4.34E-01	2.51E-01	2.064	PAFAH1B2,PIK3CA,MAPK1,PDIA3,GNA11,HRAS,PIK3R4,PLCD1,SHC1,PIK3C3,MAPK3,SOS1,ECE1,IRS2,GNA13,PIK3R2,PLCD4,PRKD3,PRKCA,ATM,PNPLA8,SRC,NRAS,PLD3,GNAS,CASP3,PIK3C2A,GRB2,GNAI1,GNAQ,PLCG1,GNAZ,ITPR1,GNAI2,GNAI3,PLCB4,PRKCI,MAPK14,RRAS2,ARAF,PTPN11,GAB1,GNAO1,PLCB3,PAFAH1B1,CASP7,PAFAH1B3
Growth Hormone Signaling	4.29E-01	2.59E-01	2.400	PIK3CA,PIK3C2A,MAPK1,GRB2,RPS6KA3,PLCG1,RPS6KA5,STAT3,PIK3R4,PRKCI,GAB1,PTPN11,PIK3C3,MAPK3,IRS2,PIK3R2,RPS6KA1,STAT1,PRKD3,ATM,PRKCA
NAD Phosphorylation and Dephosphorylation	4.23E-01	3.08E-01	NaN	NNT,NADK2,ACP2,ACP1
Adenosine Nucleotides Degradation II	4.17E-01	2.94E-01	NaN	NT5C3A,NT5C1A,PNP,NT5C2,NT5C
IL-17A Signaling in Gastric Cells	4.13E-01	2.8E-01	NaN	MAP2K4,RELA,MAPK14,MAPK1,MAPK3,NFKB1,EGFR
Antioxidant Action of Vitamin C	3.89E-01	2.52E-01	-1.342	MAP2K4,PAFAH1B2,RELA,MAPK1,PDIA3,NFKBIE,NFKB1,PLCD1,IKBKG,MAPK3,CHUK,TXN,PLCD4,PNPLA8,PLD3,SLC2A1,PLCG1,TXNRD1,GSTO1,PLCB4,MAPK14,PLCB3,NXN,PAFAH1B1,TXNRD2,PAFAH1B3
Acute Phase Response Signaling	3.87E-01	2.49E-01	0.649	MAP2K6,MAP2K4,ECSIT,RELA,PIK3CA,TCF4,MAPK1,NFKBIE,HRAS,NFKB1,RBP1,HNRNPK,SHC1,IKBKG,MTOR,AKT1,SOD2,MAP2K2,MAPK3,SOS1,AKT3,CHUK,PIK3R2,NOLC1,MAP2K1,TAB1,MAP2K7,NRAS,MYD88,GRB2,STAT3,TCF3,HMOX2,CRABP1,TRAF6,TRAF2,FTL,MAPK14,RRAS2,RIPK1,PTPN11,CRABP2
TGF-β Signaling	3.79E-01	2.53E-01	0.688	MAP2K4,MAP2K6,TGFBR1,NRAS,SMAD9,MAPK1,GRB2,CREBBP,HDAC1,HRAS,BCL2,TRAF6,MAPK14,PIAS4,RRAS2,MAP2K2,CDC42,MAPK3,SOS1,SMAD4,MAP2K1,TAB1
iCOS-iCOSL Signaling in T Helper Cells	3.77E-01	2.5E-01	0.577	RELA,GAB2,PIK3CA,CAMK4,BAD,NFKBIE,NFKB1,PIK3R4,PTEN,SHC1,IKBKG,CAMK2D,AKT1,PPP3CB,PIK3C3,AKT3,IRS2,CHUK,PIK3R2,ATM,PIK3C2A,GRB2,CSK,CHP1,PLCG1,ITPR1,PTPN11,GAB1,PLEKHA1,CAMK2G
Asparagine Degradation I	3.76E-01	5E-01	NaN	ASRGL1
UDP-D-xylose and UDP-D-glucuronate Biosynthesis	3.76E-01	5E-01	NaN	UGDH
Epoxysqualene Biosynthesis	3.76E-01	5E-01	NaN	FDFT1
Spermine Biosynthesis	3.76E-01	5E-01	NaN	SMS
S-methyl-5'-thioadenosine Degradation II	3.76E-01	5E-01	NaN	MTAP
Proline Degradation	3.76E-01	5E-01	NaN	ALDH4A1
Choline Degradation I	3.76E-01	5E-01	NaN	ALDH7A1
L-DOPA Degradation	3.76E-01	5E-01	NaN	COMT
Alanine Degradation III	3.76E-01	5E-01	NaN	GPT2
Flavin Biosynthesis IV (Mammalian)	3.76E-01	5E-01	NaN	FLAD1
Alanine Biosynthesis II	3.76E-01	5E-01	NaN	GPT2
4-hydroxyproline Degradation I	3.76E-01	5E-01	NaN	ALDH4A1
Spermidine Biosynthesis I	3.76E-01	5E-01	NaN	SRM
Sulfate Activation for Sulfonation	3.76E-01	5E-01	NaN	PAPSS1
Glycine Degradation (Creatine Biosynthesis)	3.76E-01	5E-01	NaN	GAMT
Threonine Degradation II	3.76E-01	5E-01	NaN	GCAT
Notch Signaling	3.75E-01	2.63E-01	1.134	MAML1,ADAM17,NOTCH2,CNTN1,DTX3,NUMB,PSEN2,DTX2,NUMBL,PSEN1
Inhibition of Angiogenesis by TSP1	3.72E-01	2.65E-01	-0.378	MAP2K4,CD47,AKT1,MAPK14,TGFBR1,CASP3,MAPK1,SDC2,AKT3
Arginine Biosynthesis IV	3.58E-01	3.33E-01	NaN	OAT,ASL
Pyruvate Fermentation to Lactate	3.58E-01	3.33E-01	NaN	LDHA,LDHB
Urea Cycle	3.58E-01	3.33E-01	NaN	ARG2,ASL
Chondroitin and Dermatan Biosynthesis	3.58E-01	3.33E-01	NaN	CHPF,CHPF2
Ceramide Biosynthesis	3.58E-01	3.33E-01	NaN	SPTLC1,SPTLC2
IL-12 Signaling and Production in Macrophages	3.54E-01	2.47E-01	NaN	MAP2K4,RELA,PIK3CA,APOB,MAPK1,NFKB1,PIK3R4,JMJD6,IKBKG,AKT1,MAP2K2,MAPK3,PIK3C3,AKT3,IRS2,CHUK,PIK3R2,STAT1,MAP2K1,PRKD3,PRKCA,ATM,PIK3C2A,MYD88,GRB2,RAB7A,IFNGR1,PCYOX1,TRAF6,PRKCI,MAPK14,PTPN11,GAB1,NCOA1,REL,CLU
nNOS Signaling in Neurons	3.47E-01	2.55E-01	NaN	CAPN5,CAMK4,PRKCI,CAPNS1,PPP3CB,CAPN1,CHP1,CAPN2,CAPN7,PRKD3,PFKM,PRKCA
Role of NANOG in Mammalian Embryonic Stem Cell Pluripotency	3.37E-01	2.46E-01	0.775	PIK3CA,JAK1,MAPK1,HRAS,PIK3R4,SHC1,RIF1,AKT1,MAP2K2,MAPK3,PIK3C3,SOS1,AKT3,SMAD4,IRS2,GSK3B,PIK3R2,CTNNB1,MAP2K1,ATM,NRAS,PIK3C2A,SMAD9,GRB2,DVL1,STAT3,RRAS2,PTPN11,GAB1,GATA4
CCR5 Signaling in Macrophages	3.13E-01	2.46E-01	NaN	MAP2K4,GNAS,CAMK4,MAPK1,GNG2,RACK1,GNAI1,PLCG1,GNG7,GNAI2,GNAI3,PRKCI,MAPK14,GNB2,PRKD3,GNG12,PRKCA
PXR/RXR Activation	3.09E-01	2.46E-01	NaN	PRKACB,RELA,SCD,ABCB1,CPT1A,PRKAR2A,PRKAG1,AKT1,PRKAR2B,PCK2,ALDH3A2,FOXO3,PRKAR1B,NCOA1,AKT3,PRKAR1A
Interferon Signaling	3.01E-01	2.5E-01	1.667	RELA,JAK1,PTPN2,PIAS1,IFNGR1,STAT2,BAX,STAT1,BCL2
Cytotoxic T Lymphocyte-mediated Apoptosis of Target Cells	2.94E-01	2.5E-01	0.000	B2M,CASP3,ZBTB12,BID,CYCS,CASP7,DFFA,BCL2
Estrogen-mediated S-phase Entry	2.79E-01	2.5E-01	2.449	CCNA2,RB1,CDK4,CDKN1B,CDK1,CDK2
Adenine and Adenosine Salvage III	2.79E-01	2.86E-01	NaN	PNP,HPRT1
Pregnenolone Biosynthesis	2.79E-01	2.86E-01	NaN	MICAL1,MICAL3
L-carnitine Biosynthesis	2.53E-01	3.33E-01	NaN	ALDH9A1
Diphthamide Biosynthesis	2.53E-01	3.33E-01	NaN	EEF2
1,25-dihydroxyvitamin D3 Biosynthesis	2.53E-01	3.33E-01	NaN	POR
Methionine Salvage II (Mammalian)	2.53E-01	3.33E-01	NaN	MTR
Thyroid Hormone Biosynthesis	2.53E-01	3.33E-01	NaN	CTSD
1D-myo-inositol Hexakisphosphate Biosynthesis V (from Ins(1,3,4)P3)	2.53E-01	3.33E-01	NaN	ITPK1
Tyrosine Biosynthesis IV	2.53E-01	3.33E-01	NaN	PCBD1
Inositol Pyrophosphates Biosynthesis	2.19E-01	2.5E-01	NaN	IP6K1,PPIP5K2
Purine Ribonucleosides Degradation to Ribose-1-phosphate	2.19E-01	2.5E-01	NaN	PNP,PGM2
Sphingomyelin Metabolism	2.19E-01	2.5E-01	NaN	SMPD4,SMPD1
Uracil Degradation II (Reductive)	1.78E-01	2.5E-01	NaN	DPYSL2
Retinoate Biosynthesis II	1.78E-01	2.5E-01	NaN	RBP1
PRPP Biosynthesis I	1.78E-01	2.5E-01	NaN	PRPS2
Ascorbate Recycling (Cytosolic)	1.78E-01	2.5E-01	NaN	GSTO1
Thymine Degradation	1.78E-01	2.5E-01	NaN	DPYSL2
Acetate Conversion to Acetyl-CoA	1.78E-01	2.5E-01	NaN	ACSL1
Fatty Acid β-oxidation III (Unsaturated, Odd Number)	1.78E-01	2.5E-01	NaN	ECI2
